# Supplementary material for: Nonuniform and pathway-specific laminar processing of spatial frequencies in the primary visual cortex of primates
Source: Nat Commun. 2024 May 13;15:4005. doi: 10.1038/s41467-024-48379-x (PMC11091180; doi:10.1038/s41467-024-48379-x)
Supplement: Supplementary file 4 — Source Data [file 41467_2024_48379_MOESM4_ESM.xlsx]

## Sheet: Figure 1b
Figure 1b
	Horizontal	3.8043	4.09884	3.75526	2.81086	3.52159	2.81442	3.3309	2.72558	2.91349	4.64444	2.61302	2.7299	2.93336	3.33408	2.42349	3.46257	-1.10215	-1.42232	-1.12738	-1.10355	-1.11576	-1.29211	-1.20807	-1.20212	-1.41427	-1.28317	-1.67174	-1.82862	0.70907	1.20064	1.33807	1.33664	1.27202	1.18598	1.30239	1.11193	1.36069	1.28874	1.24414	0.996317	0.904312	1.1514	-1.5711	-1.43737	-1.18784	-1.34383	-1.31023	-0.967209
	Vertical	-1.47291	-1.40349	-2.88633	-1.76834	-2.9393	-2.57488	-3.28894	-1.32977	-1.4693	-2.05137	-1.65434	-2.0897	-1.54336	-2.18452	-1.86312	-3.06835	-1.87657	-2.15523	-1.99063	-2.22657	-1.88084	-1.95024	-1.95413	-2.01365	-2.23537	-1.89107	-1.91574	-1.87917	-1.11744	-0.757523	-0.457674	-0.381029	-0.997829	-0.785376	-1.36349	-0.76055	-1.29021	-0.527523	-1.03168	-0.458401	-0.914819	-1.31554	-3.11315	-4.09174	-2.47962	-3.38123	-3.15233	-4.22054
	Rfsize	0.111458	0.116871	0.114869	0.103954	0.158387	0.134179	0.123436	0.13647	0.143888	0.152677	0.111084	0.15322	0.175641	0.158469	0.153009	0.153359	0.152562	0.162361	0.140611	0.13895	0.142348	0.136999	0.128945	0.164895	0.134959	0.135194	0.142112	0.130769	0.120645	0.094711	0.0874911	0.0816975	0.0765387	0.112909	0.0979936	0.103041	0.089675	0.12725	0.114351	0.0996704	0.119925	0.113288	0.213547	0.191726	0.147965	0.137806	0.169887	0.158963
placement 1	Horizontal	3.78512	3.82698	3.78512	3.81302	3.79907	3.81302	3.82698	3.78512
	Vertical	-1.47116	-1.47116	-1.49907	-1.47116	-1.45721	-1.4293	-1.45721	-1.52698
placement 2	Horizontal	4.09884	4.08488	4.08488	4.11279	4.09884	4.08488	4.11279	4.09884	4.12674	4.08488
	Vertical	-1.41884	-1.40488	-1.37698	-1.37698	-1.39093	-1.40488	-1.39093	-1.43279	-1.39093	-1.44674
placement 3	Horizontal	3.69721	3.7214	3.7214	3.7214	3.73349	3.74558	3.76977	3.80605	3.81814	3.81814
	Vertical	-2.89721	-2.9093	-2.9093	-2.93349	-2.88512	-2.9093	-2.9093	-2.86093	-2.81256	-2.83674
placement 4	Horizontal	2.80209	2.80209	2.80209	2.81326	2.81326	2.82442	2.80209	2.82442	2.80209	2.82442	2.82442	2.80209	2.80209	2.81326
	Vertical	-1.75558	-1.76674	-1.75558	-1.74442	-1.75558	-1.75558	-1.76674	-1.76674	-1.77791	-1.74442	-1.76674	-1.80023	-1.8114	-1.78907
placement 5	Horizontal	3.49791	3.51651	3.49791	3.51651	3.51651	3.51651	3.51651	3.53512	3.53512	3.51651	3.57233
	Vertical	-2.9393	-2.95791	-2.9393	-2.9393	-2.9393	-2.9393	-2.9393	-2.95791	-2.90209	-2.9393	-2.9393
placement 6	Horizontal	2.75302	2.76698	2.76698	2.82279	2.83674	2.83674	2.8507	2.80884	2.8507	2.8507
	Vertical	-2.6014	-2.61535	-2.58744	-2.55953	-2.57349	-2.55953	-2.57349	-2.53163	-2.57349	-2.57349
placement 7	Horizontal	3.26512	3.26512	3.30698	3.30698	3.33488	3.4186	3.4186
	Vertical	-3.29093	-3.33279	-3.29093	-3.26302	-3.26302	-3.29093	-3.29093
placement 8	Horizontal	2.73186	2.71512	2.7486	2.71512	2.76535	2.69837	2.71512	2.71512
	Vertical	-1.26488	-1.31512	-1.29837	-1.3486	-1.28163	-1.38209	-1.39884	-1.3486
placement 9	Horizontal	2.91163	2.92837	2.91163	2.91163	2.89488	2.91163	2.91163	2.91163	2.92837
	Vertical	-1.42465	-1.42465	-1.45814	-1.47488	-1.47488	-1.47488	-1.47488	-1.49163	-1.52512
placement 10	Horizontal	4.55349	4.57209	4.6093	4.62791	4.62791	4.66512	4.70233	4.72093	4.72093
	Vertical	-2.0493	-2.0493	-2.0307	-2.0493	-2.0493	-2.06791	-2.08651	-2.0493	-2.0307
placement 11	Horizontal	2.59349	2.61953	2.60651	2.63256	2.61953	2.60651
	Vertical	-1.64349	-1.65651	-1.64349	-1.65651	-1.66953	-1.65651
placement 12	Horizontal	2.72512	2.72512	2.70837	2.70837	2.7586	2.7586	2.72512
	Vertical	-2.07535	-2.04186	-2.09209	-2.07535	-2.09209	-2.15907	-2.09209
placement 13	Horizontal	2.83767	2.89349	2.9307	2.96791	3.00512	2.9493	2.9493
	Vertical	-1.48488	-1.50349	-1.52209	-1.52209	-1.59651	-1.57791	-1.59651
placement 14	Horizontal	3.18186	3.21907	3.21907	3.25628	3.27488	3.3307	3.3493	3.38651	3.40512	3.46093	3.59116
	Vertical	-2.1693	-2.1693	-2.1693	-2.1507	-2.1693	-2.18791	-2.18791	-2.1693	-2.20651	-2.1693	-2.28093
placement 15	Horizontal	2.40743	2.40743	2.40743	2.46248	2.44413	2.40743	2.42578	2.42578
	Vertical	-1.86083	-1.86083	-1.87917	-1.87917	-1.84248	-1.84248	-1.84248	-1.89752
placement 16	Horizontal	3.24239	3.31578	3.42587	3.42587	3.49927	3.55431	3.59101	3.64606
	Vertical	-3.05917	-3.09587	-3.09587	-3.07752	-3.05917	-3.05917	-3.04083	-3.05917
placement 17	Horizontal	-1.0907	-1.1093	-1.1093	-1.07209	-1.07209	-1.07209	-1.0907	-1.07209	-1.0907	-1.1093	-1.12791	-1.14651	-1.16512
	Vertical	-1.90233	-1.90233	-1.88372	-1.92093	-1.90233	-1.90233	-1.88372	-1.86512	-1.84651	-1.84651	-1.84651	-1.84651	-1.84651
placement 18	Horizontal	-1.28899	-1.30734	-1.39908	-1.38073	-1.38073	-1.36239	-1.43578	-1.45413	-1.47248	-1.45413	-1.47248	-1.45413	-1.49083	-1.50917	-1.47248
	Vertical	-2.30936	-2.23596	-2.19927	-2.18092	-2.19927	-2.16257	-2.16257	-2.16257	-2.14422	-2.14422	-2.07083	-2.10752	-2.08917	-2.10752	-2.05248
placement 19	Horizontal	-1.10248	-1.10248	-1.10248	-1.08413	-1.10248	-1.12083	-1.12083	-1.12083	-1.15752	-1.13917	-1.15752	-1.15752	-1.17587	-1.13917
	Vertical	-2.01422	-1.99587	-2.01422	-1.99587	-1.97752	-1.99587	-1.99587	-1.99587	-1.99587	-1.99587	-1.99587	-1.95917	-1.95917	-1.97752
placement 20	Horizontal	-1.06073	-1.11578	-1.09743	-1.07908	-1.13413	-1.11578	-1.11578	-1.15248	-1.15248	-1.07908	-1.06073	-1.07908
	Vertical	-2.32596	-2.28927	-2.25257	-2.25257	-2.21587	-2.19752	-2.19752	-2.19752	-2.19752	-2.17917	-2.23422	-2.17917
placement 21	Horizontal	-1.17248	-1.17248	-1.09908	-1.09908	-1.11743	-1.09908	-1.06239	-1.11743	-1.09908	-1.09908	-1.13578
	Vertical	-1.91587	-1.91587	-1.87917	-1.89752	-1.89752	-1.87917	-1.84248	-1.87917	-1.86083	-1.87917	-1.84248
placement 22	Horizontal	-1.30587	-1.23248	-1.25083	-1.26917	-1.28752	-1.26917	-1.26917	-1.28752	-1.28752	-1.32422	-1.36092	-1.36092
	Vertical	-2.01752	-1.99917	-1.98083	-1.96248	-1.98083	-1.96248	-1.98083	-1.94413	-1.90743	-1.90743	-1.88908	-1.87073
placement 23	Horizontal	-1.20477	-1.22128	-1.22128	-1.22128	-1.22128	-1.22128	-1.18826	-1.20477	-1.18826	-1.18826
	Vertical	-1.95083	-1.96734	-1.98385	-1.96734	-1.95083	-1.96734	-1.96734	-1.9178	-1.93431	-1.93431
placement 24	Horizontal	-1.24587	-1.17248	-1.19083	-1.17248	-1.19083	-1.17248	-1.13578	-1.15413	-1.15413	-1.17248	-1.20917	-1.31927	-1.33761
	Vertical	-2.06587	-2.08422	-2.04752	-2.04752	-2.02917	-2.02917	-2.01083	-2.02917	-2.02917	-2.01083	-1.95578	-1.93743	-1.90073
placement 25	Horizontal	-1.37413	-1.33743	-1.31908	-1.28239	-1.31908	-1.33743	-1.35578	-1.35578	-1.35578	-1.35578	-1.41083	-1.50257	-1.55761	-1.55761	-1.57596	-1.63101
	Vertical	-2.32596	-2.30761	-2.30761	-2.27092	-2.28927	-2.28927	-2.27092	-2.23422	-2.21587	-2.19752	-2.19752	-2.14248	-2.16083	-2.16083	-2.21587	-2.17917
placement 26	Horizontal	-1.31422	-1.27752	-1.25917	-1.31422	-1.24083	-1.25917	-1.24083	-1.24083	-1.27752	-1.27752	-1.29587	-1.33257	-1.35092
	Vertical	-1.91083	-1.87413	-1.89248	-1.96587	-1.89248	-1.87413	-1.89248	-1.91083	-1.89248	-1.87413	-1.87413	-1.85578	-1.87413
placement 27	Horizontal	-1.55615	-1.57266	-1.58917	-1.6222	-1.63872	-1.63872	-1.70477	-1.7378	-1.7378	-1.70477	-1.67174	-1.68826	-1.7378	-1.80385
	Vertical	-1.96174	-1.97826	-1.94523	-1.96174	-1.96174	-1.92872	-1.92872	-1.9122	-1.89569	-1.94523	-1.92872	-1.87917	-1.78009	-1.81312
placement 28	Horizontal	-1.78826	-1.77174	-1.78826	-1.73872	-1.7222	-1.7222	-1.75523	-1.75523	-1.80477	-1.82128	-1.85431	-1.88734	-1.92037	-1.96991	-1.93688	-1.80477	-1.90385	-1.96991
	Vertical	-1.9278	-1.9278	-1.94431	-1.9278	-1.94431	-1.9278	-1.91128	-1.91128	-1.87826	-1.86174	-1.86174	-1.87826	-1.84523	-1.82872	-1.8122	-1.82872	-1.82872	-1.77917
placement 29	Horizontal	0.726512	0.698605	0.698605	0.712558	0.698605	0.712558	0.726512	0.698605	0.698605	0.712558	0.712558	0.712558
	Vertical	-1.10814	-1.12209	-1.09419	-1.12209	-1.13605	-1.12209	-1.10814	-1.13605	-1.12209	-1.09419	-1.10814	-1.13605
placement 30	Horizontal	1.24468	1.20339	1.18963	1.20339	1.18963	1.18963	1.20339	1.20339	1.20339	1.20339	1.18963	1.20339	1.18963	1.20339	1.18963
	Vertical	-0.755688	-0.796972	-0.76945	-0.755688	-0.755688	-0.755688	-0.755688	-0.755688	-0.741927	-0.741927	-0.755688	-0.755688	-0.755688	-0.755688	-0.755688
placement 31	Horizontal	1.31055	1.30138	1.31055	1.30138	1.31055	1.31972	1.3289	1.3289	1.33807	1.3656	1.37477	1.39312	1.41147
	Vertical	-0.448372	-0.457674	-0.466977	-0.466977	-0.466977	-0.457674	-0.466977	-0.457674	-0.448372	-0.457674	-0.43907	-0.466977	-0.448372
placement 32	Horizontal	1.27624	1.28541	1.31294	1.32211	1.33128	1.31294	1.33128	1.33128	1.35881	1.3955	1.41385	1.36798
	Vertical	-0.379463	-0.388859	-0.388859	-0.388859	-0.398255	-0.388859	-0.398255	-0.388859	-0.360671	-0.351275	-0.370067	-0.370067
placement 33	Horizontal	1.27385	1.26468	1.27385	1.26468	1.26468	1.27385	1.27385	1.2555	1.2555	1.26468	1.26468	1.28303	1.2922	1.2922	1.28303
	Vertical	-1.00651	-1.00651	-0.997209	-1.00651	-0.997209	-1.00651	-1.00651	-0.997209	-1.00651	-0.997209	-0.987907	-0.997209	-0.987907	-0.987907	-0.978605
placement 34	Horizontal	1.1455	1.17303	1.17303	1.15927	1.15927	1.17303	1.17303	1.18679	1.17303	1.18679	1.17303	1.18679	1.17303	1.20055	1.22807	1.2556	1.24183
	Vertical	-0.823953	-0.81	-0.796047	-0.782093	-0.782093	-0.796047	-0.754186	-0.782093	-0.76814	-0.76814	-0.782093	-0.782093	-0.796047	-0.796047	-0.754186	-0.754186	-0.823953
placement 35	Horizontal	1.3244	1.31064	1.29688	1.31064	1.31064	1.31064	1.31064	1.31064	1.29688	1.28312	1.28312	1.31064	1.29688	1.28312	1.29688
	Vertical	-1.38209	-1.35419	-1.36814	-1.38209	-1.36814	-1.36814	-1.35419	-1.36814	-1.36814	-1.38209	-1.36814	-1.35419	-1.34023	-1.35419	-1.34023
placement 36	Horizontal	1.06927	1.08303	1.08303	1.06927	1.08303	1.08303	1.15183	1.15183	1.1656	1.17936
	Vertical	-0.772936	-0.772936	-0.759174	-0.786697	-0.786697	-0.745413	-0.731651	-0.745413	-0.745413	-0.759174
placement 37	Horizontal	1.37202	1.3445	1.38578	1.3445	1.37202	1.37202	1.37202	1.35826	1.35826	1.35826	1.33073	1.35826	1.38578	1.38578	1.35826	1.37202	1.30321
	Vertical	-1.30963	-1.30963	-1.29587	-1.30963	-1.29587	-1.30963	-1.29587	-1.29587	-1.29587	-1.29587	-1.28211	-1.29587	-1.26835	-1.28211	-1.26835	-1.25459	-1.26835
placement 38	Horizontal	1.32477	1.2422	1.22569	1.27523	1.29174	1.27523	1.32477	1.30826	1.29174	1.30826	1.30826
	Vertical	-0.544037	-0.511009	-0.56055	-0.527523	-0.527523	-0.56055	-0.511009	-0.511009	-0.527523	-0.527523	-0.494495
placement 39	Horizontal	1.2422	1.22569	1.25872	1.15963	1.19266	1.25872	1.2422	1.22569	1.22569	1.25872	1.27523	1.27523	1.25872	1.25872	1.29174	1.2422	1.25872
	Vertical	-1.07248	-1.07248	-1.08899	-1.05596	-1.00642	-1.02294	-1.05596	-1.03945	-1.02294	-1.00642	-0.973394	-1.00642	-1.03945	-1.03945	-1.03945	-1.00642	-0.989908
placement 40	Horizontal	0.986881	0.986881	1.00339	0.986881	0.986881	1.00339	1.01991
	Vertical	-0.463119	-0.463119	-0.463119	-0.463119	-0.463119	-0.430092	-0.463119
placement 41	Horizontal	0.887798	0.904312	0.920826	0.904312	0.904312	0.871284	0.854771	0.904312	0.920826	0.887798	0.904312	0.904312	0.904312	0.920826	0.920826	0.920826	0.937339
	Vertical	-0.942018	-0.958532	-0.925505	-0.925505	-0.925505	-0.908991	-0.925505	-0.925505	-0.925505	-0.908991	-0.85945	-0.892477	-0.908991	-0.908991	-0.908991	-0.908991	-0.892477
placement 42	Horizontal	1.18255	1.18255	1.18255	1.18255	1.16846	1.18255	1.16846	1.12617	1.15436	1.15436	1.15436	1.15436	1.14027	1.11208	1.12617	1.12617	1.11208	1.12617	1.14027
	Vertical	-1.34419	-1.33023	-1.34419	-1.35814	-1.35814	-1.34419	-1.37209	-1.33023	-1.31628	-1.31628	-1.33023	-1.28837	-1.31628	-1.31628	-1.28837	-1.27442	-1.24651	-1.26047	-1.26047
placement 43	Horizontal	-1.51147	-1.51147	-1.51147	-1.53899	-1.53899	-1.51147	-1.51147	-1.56651	-1.51147	-1.53899	-1.56651	-1.56651	-1.56651	-1.56651	-1.62156	-1.64908	-1.64908	-1.84174
	Vertical	-3.18349	-3.21101	-3.15596	-3.12844	-3.12844	-3.15596	-3.15596	-3.12844	-3.12844	-3.10092	-3.04587	-3.04587	-3.07339	-3.12844	-3.15596	-3.07339	-3.01835	-3.01835
placement 44	Horizontal	-1.40138	-1.37385	-1.40138	-1.4289	-1.4289	-1.40138	-1.4289	-1.45642	-1.48394	-1.45642	-1.45642	-1.45642	-1.51147
	Vertical	-4.11927	-4.11927	-4.09174	-4.11927	-4.09174	-4.09174	-4.11927	-4.09174	-4.06422	-4.06422	-4.06422	-4.06422	-4.09174
placement 45	Horizontal	-1.11628	-1.17209	-1.15349	-1.17209	-1.1907	-1.1907	-1.17209	-1.1907	-1.17209	-1.2093	-1.2093	-1.22791	-1.26512
	Vertical	-2.50395	-2.48535	-2.50395	-2.48535	-2.50395	-2.50395	-2.48535	-2.46674	-2.44814	-2.48535	-2.46674	-2.46674	-2.42953
placement 46	Horizontal	-1.30233	-1.33953	-1.33953	-1.32093	-1.33953	-1.35814	-1.33953	-1.32093	-1.32093	-1.35814	-1.35814	-1.39535	-1.37674
	Vertical	-3.35977	-3.37837	-3.41558	-3.37837	-3.39698	-3.39698	-3.39698	-3.37837	-3.37837	-3.39698	-3.37837	-3.32256	-3.37837
placement 47	Horizontal	-1.30674	-1.28814	-1.28814	-1.26953	-1.26953	-1.28814	-1.25093	-1.32535	-1.30674	-1.28814	-1.30674	-1.32535	-1.34395	-1.34395	-1.38116	-1.38116
	Vertical	-3.2314	-3.21279	-3.19419	-3.19419	-3.17558	-3.15698	-3.17558	-3.11977	-3.10116	-3.13837	-3.13837	-3.11977	-3.17558	-3.11977	-3.08256	-3.10116
placement 48	Horizontal	-0.97186	-0.97186	-0.97186	-0.97186	-0.953256	-0.953256	-0.97186	-0.953256	-0.990465	-0.953256	-0.953256	-0.990465
	Vertical	-4.27326	-4.23605	-4.23605	-4.19884	-4.23605	-4.23605	-4.23605	-4.21744	-4.19884	-4.16163	-4.25465	-4.16163
placement 49	Horizontal	-1.70698	-1.70698	-1.70698	-1.70698	-1.72558	-1.70698	-1.72558	-1.72558	-1.70698	-1.68837	-1.68837	-1.70698	-1.70698	-1.8	-1.7814	-1.74419	-1.76279	-1.7814
	Vertical	-3.5886	-3.5886	-3.5514	-3.57	-3.5514	-3.5514	-3.5514	-3.53279	-3.49558	-3.53279	-3.5514	-3.5514	-3.57	-3.53279	-3.5514	-3.5514	-3.5514	-3.5886
placement 50	Horizontal	-0.906977	-0.888372	-0.925581	-0.888372	-0.869767	-0.851163	-0.832558	-0.832558	-0.851163	-0.851163	-0.925581	-0.888372	-0.851163	-0.888372	-0.981395
	Vertical	-4.61186	-4.59326	-4.63047	-4.63047	-4.59326	-4.55605	-4.53744	-4.55605	-4.55605	-4.57465	-4.57465	-4.53744	-4.55605	-4.55605	-4.55605
placement 51	Horizontal	-0.818372	-0.818372	-0.804419	-0.818372	-0.804419	-0.818372	-0.804419	-0.804419	-0.804419	-0.818372	-0.818372
	Vertical	-2.70605	-2.70605	-2.69209	-2.69209	-2.69209	-2.69209	-2.70605	-2.69209	-2.67814	-2.66419	-2.66419
placement 52	Horizontal	-1.54395	-1.54395	-1.55791	-1.57186	-1.58581	-1.57186	-1.58581	-1.59977	-1.61372	-1.61372	-1.61372
	Vertical	-3.32	-3.33395	-3.32	-3.30605	-3.29209	-3.29209	-3.29209	-3.27814	-3.27814	-3.29209	-3.29209
placement 53	Horizontal	-0.923154	-0.946644	-0.946644	-0.970134	-1.0406	-0.970134	-1.08758	-1.15805	-1.06409	-1.0406
	Vertical	-2.42383	-2.42383	-2.44732	-2.42383	-2.37685	-2.47081	-2.42383	-2.37685	-2.44732	-2.51779
placement 54	Horizontal	-0.361905	-0.247619	-0.285714	-0.32381	-0.32381	-0.361905	-0.361905	-0.361905	-0.438095	-0.4	-0.4	-0.32381
	Vertical	-5.44884	-5.48605	-5.41163	-5.44884	-5.37442	-5.37442	-5.37442	-5.37442	-5.3	-5.26279	-5.22558	-5.3
placement 55	Horizontal	-0.818349	-0.818349	-0.818349	-0.818349	-0.86422	-0.86422	-0.86422	-0.955963	-0.955963	-0.955963	-1.04771
	Vertical	-2.88532	-2.93119	-2.88532	-2.74771	-2.79358	-2.70183	-2.74771	-2.74771	-2.74771	-2.74771	-2.79358
placement 56	Horizontal	-0.600917	-0.683486	-0.655963	-0.683486	-0.655963	-0.711009	-0.711009	-0.711009	-0.683486
	Vertical	-2.36358	-2.36358	-2.33606	-2.3911	-2.47367	-2.41862	-2.41862	-2.50119	-2.47367
placement 57	Horizontal	-0.83814	-0.905116	-0.938605
	Vertical	-2.41009	-2.34404	-2.31101
placement 58	Horizontal	-0.673256	-0.710465	-0.747674	-0.784884	-0.803488	-0.840698	-0.840698	-0.877907	-0.896512	-0.896512
	Vertical	-2.18605	-2.16744	-2.16744	-2.18605	-2.18605	-2.20465	-2.20465	-2.22326	-2.24186	-2.24186
placement 59	Horizontal	-0.730233	-0.711628	-0.748837	-0.767442	-0.786047	-0.823256	-0.823256	-0.84186
	Vertical	-2.16047	-2.10465	-2.10465	-2.10465	-2.06744	-2.10465	-2.12326	-2.21628
[truncated: 11 more columns]

## Sheet: Figure 1d
Figure 1d
	CSD for low SF (1.25cycles/degree)						Time (ms)
	0.0528148	0.0468716	0.0407748	0.0348219	0.0317769	0.0339122	0.0333874	0.0331438	0.030996	0.0268539	0.0243667	0.025772	0.0264446	0.0256121	0.0222543	0.0164293	0.0121471	0.00636426	0.0027377	0.0022753	-0.000330297	-0.00439698	-0.00718183	-0.00915842	-0.00928018	-0.00960597	-0.010045	-0.00696741	-0.00571106	-0.00532039	-0.00357131	-0.00361549	-0.00372678	-0.00173972	-0.00526158	-0.00612649	-0.00800216	-0.0103673	-0.0114441	-0.016102	-0.0183831	0.000968957	0.0625742	0.165385	0.295883	0.43417	0.583758	0.740277	0.885478
	0.0755292	0.0732276	0.0707291	0.0688629	0.070312	0.0752347	0.076644	0.0769293	0.0752627	0.0700809	0.0657139	0.0643963	0.0606791	0.0553239	0.0468921	0.0359842	0.0257421	0.0148872	0.00708051	0.00355338	-0.00271622	-0.0101277	-0.014363	-0.0182912	-0.019914	-0.0218352	-0.0224648	-0.0192429	-0.0176695	-0.0162019	-0.0126917	-0.0100626	-0.00734534	-0.00197212	-0.00109643	0.00248848	0.0054724	0.00952287	0.0141694	0.0137004	0.0181925	0.0494129	0.126358	0.244852	0.389474	0.540255	0.699213	0.859594	1.00289
	0.0910256	0.0858495	0.0790666	0.0737552	0.0712076	0.0715843	0.0685163	0.0660393	0.0621579	0.0560811	0.0511928	0.05	0.0477504	0.0442909	0.0382372	0.029202	0.0208393	0.0122501	0.0061827	0.00353148	-0.000661801	-0.00688998	-0.0110476	-0.0159768	-0.0182351	-0.0191943	-0.019061	-0.016199	-0.0150547	-0.0146814	-0.0143501	-0.0137241	-0.0124198	-0.00953386	-0.0115954	-0.0112331	-0.0114101	-0.0122873	-0.014396	-0.0203888	-0.019129	0.00984781	0.0824848	0.191169	0.317919	0.44346	0.570618	0.693824	0.793871
	0.0847059	0.0775102	0.0688565	0.0615391	0.0572671	0.0580093	0.0546696	0.0532745	0.0505575	0.0461672	0.0426383	0.0434244	0.0427515	0.0405274	0.0353022	0.0273446	0.0204441	0.0124933	0.00687533	0.00324955	-0.00111812	-0.0080554	-0.011708	-0.0162954	-0.0174283	-0.0158017	-0.0124947	-0.00682764	-0.00249688	0.00136978	0.00424638	0.00784714	0.0113897	0.0168378	0.0167314	0.0178043	0.0165864	0.0145884	0.00997384	0.001717	0.00277741	0.0330652	0.108513	0.220025	0.347911	0.473342	0.600921	0.722414	0.819157
	0.0829264	0.077125	0.0700992	0.064416	0.0614215	0.0609145	0.0566586	0.0548144	0.0510379	0.0456505	0.0431866	0.0438768	0.0436201	0.041188	0.0359245	0.0293315	0.022923	0.0152073	0.0104071	0.00615658	0.000922906	-0.00721241	-0.0129887	-0.019174	-0.0223533	-0.0232201	-0.0211316	-0.0170332	-0.0135508	-0.00910849	-0.00618062	-0.00158485	0.00345597	0.00992808	0.0125747	0.0168503	0.0174131	0.0173297	0.0137226	0.00553894	0.00677974	0.0372349	0.113136	0.223835	0.345592	0.459871	0.57314	0.675115	0.746148
	0.0634571	0.0587311	0.0526109	0.0479556	0.0464098	0.046155	0.0421754	0.041296	0.0387133	0.0347873	0.0326229	0.0325569	0.0313704	0.0293514	0.0238694	0.0179159	0.0124367	0.00622374	0.0037542	0.00143364	-0.000953528	-0.00529623	-0.00702217	-0.00993695	-0.0098096	-0.00874576	-0.00519103	-0.000995429	0.00247232	0.00659726	0.0074909	0.00985933	0.012566	0.0150119	0.0136979	0.0146345	0.0137737	0.0144563	0.01114	0.00371042	0.00881179	0.0457017	0.126775	0.238738	0.356627	0.46261	0.561683	0.640614	0.681667
	0.0968516	0.0858038	0.0739676	0.0640842	0.0576419	0.0577368	0.0551424	0.0537994	0.0494942	0.0455634	0.043431	0.0419841	0.0390314	0.0340066	0.0248908	0.0159656	0.00792275	0.000538461	-0.00122343	-0.0031067	-0.00436821	-0.00632204	-0.00545829	-0.00515981	-0.00169126	0.00290296	0.0103545	0.0181492	0.0223174	0.027343	0.0286527	0.0304611	0.0322358	0.0332602	0.0311499	0.0303651	0.0267902	0.0235093	0.0175221	0.00880838	0.0155402	0.0556965	0.138394	0.248642	0.359727	0.457333	0.547385	0.615732	0.642125
	0.0843242	0.0758248	0.0661584	0.0581374	0.0528783	0.0523335	0.0492426	0.0474323	0.0437865	0.0404616	0.0372898	0.0345424	0.0310907	0.0266585	0.0187823	0.0110565	0.00430005	-0.00164375	-0.00287964	-0.00427755	-0.00411817	-0.0046633	-0.00250093	-0.00208202	0.00118591	0.00562288	0.0117273	0.0179946	0.0209515	0.0247264	0.024533	0.0255082	0.026289	0.0263602	0.0243114	0.0236183	0.0212753	0.0198854	0.0162365	0.0102071	0.0187893	0.0597301	0.141559	0.249323	0.355047	0.444114	0.521101	0.572222	0.578659
Relative depth	0.0740798	0.063495	0.0525678	0.0434043	0.0362641	0.0362991	0.0344861	0.0337176	0.0317346	0.0303601	0.0281102	0.0263244	0.0219531	0.0173042	0.0101491	0.00293	-0.00395147	-0.00925454	-0.00952989	-0.0090476	-0.0062309	-0.00419653	0.00179198	0.00576789	0.0117938	0.0199272	0.0298041	0.0382676	0.0426332	0.0470564	0.0472499	0.0494268	0.0515456	0.0512195	0.0494824	0.0472171	0.0423395	0.0394576	0.0340181	0.0271766	0.0369774	0.0820387	0.169584	0.283001	0.390804	0.480079	0.554579	0.598123	0.593194
	0.0658001	0.0672557	0.0669983	0.0685409	0.0700354	0.0665791	0.0621796	0.058233	0.052772	0.0479303	0.0428772	0.0373318	0.0306945	0.0241247	0.0154547	0.00706572	-0.000931084	-0.00532359	-0.00552189	-0.00649212	-0.0049336	-0.00449016	-0.000564009	0.000955561	0.00596254	0.0142726	0.0239485	0.0322736	0.0370664	0.0427538	0.0430755	0.0461265	0.0499627	0.0514714	0.0532951	0.0530591	0.0504363	0.047681	0.0434822	0.040443	0.0542439	0.101484	0.185856	0.291387	0.385531	0.458697	0.512464	0.531313	0.498024
	0.0601699	0.0624012	0.06292	0.0649427	0.0660648	0.0613865	0.0564161	0.0508518	0.0436204	0.0391519	0.0353832	0.0306188	0.0255126	0.0200428	0.0131799	0.00745259	0.000537079	-0.00178763	-0.000446501	-0.00234688	-0.00206406	-0.00376303	-0.0024651	-0.00231431	0.000497377	0.00670048	0.0166586	0.0242029	0.0289007	0.0358401	0.0370535	0.0422664	0.0473983	0.0489999	0.0536419	0.0554238	0.0533426	0.0523735	0.0507537	0.050406	0.0692687	0.124327	0.217737	0.330016	0.423743	0.491425	0.533317	0.531405	0.466334
	0.045514	0.0433341	0.0406633	0.0396184	0.0374835	0.0307653	0.0252789	0.0199915	0.0140011	0.0113787	0.0104983	0.00853942	0.00564674	0.00242428	-0.00218283	-0.00441722	-0.00807154	-0.00771057	-0.00355649	-0.00415217	-0.00218253	-0.00121108	0.00168799	0.00388759	0.00925794	0.0164681	0.0262244	0.0343131	0.0393617	0.0470389	0.0480713	0.0527999	0.0576482	0.0579738	0.0602136	0.0604429	0.0590978	0.0581502	0.0560925	0.0565712	0.0772016	0.133145	0.223477	0.328263	0.410598	0.46143	0.478967	0.4459	0.345876
	0.0399918	0.0385085	0.0368878	0.0366736	0.0351763	0.0299829	0.0257016	0.0209637	0.01454	0.0120484	0.0104633	0.00660082	0.00286226	-0.00148198	-0.00654577	-0.00902545	-0.0120381	-0.0110616	-0.00617053	-0.00627319	-0.00315079	0.000688232	0.00467325	0.00810361	0.013625	0.0206296	0.02997	0.0369204	0.03959	0.0457934	0.0458973	0.0488652	0.0524951	0.0513326	0.0524571	0.0505616	0.0477631	0.0477471	0.0490461	0.0533999	0.0786259	0.137855	0.227777	0.328537	0.405496	0.450328	0.46022	0.415168	0.299009
	0.0342061	0.0327407	0.0308952	0.0305765	0.0292856	0.0244676	0.0210553	0.0170702	0.0115781	0.0106836	0.0105886	0.00724073	0.00407265	0.0004037	-0.0044261	-0.00685422	-0.0105777	-0.0107351	-0.00680109	-0.00722264	-0.00476153	-0.000472356	0.00414972	0.00809399	0.0138201	0.0213609	0.0322963	0.0407274	0.0445262	0.0508975	0.0511137	0.0532355	0.0554769	0.052974	0.0536975	0.0508601	0.046644	0.0453472	0.045538	0.0492327	0.074417	0.134765	0.225896	0.326857	0.402456	0.44596	0.45286	0.4041	0.283914
	0.0253545	0.0287685	0.0320114	0.0364358	0.0392046	0.0335865	0.0297066	0.0240615	0.018821	0.0165125	0.0131396	0.00762971	0.00152315	-0.00396065	-0.00949563	-0.0128403	-0.0169382	-0.0167636	-0.0136915	-0.0118595	-0.00651178	0.00049927	0.00868254	0.0145514	0.0223617	0.0325098	0.0444118	0.0540517	0.0587908	0.0640085	0.0639154	0.0644288	0.0642402	0.0608124	0.0595654	0.0545502	0.0503454	0.0495331	0.0526262	0.0624766	0.0958885	0.165035	0.259646	0.358538	0.430405	0.472317	0.475471	0.420151	0.293366
	0.0421242	0.0460755	0.0497923	0.0551973	0.0581903	0.0520246	0.0480255	0.0415245	0.0347011	0.0303915	0.0263737	0.0196019	0.0126295	0.00462424	-0.00331106	-0.00864451	-0.0141131	-0.0150157	-0.012726	-0.0109733	-0.00688195	-0.000930878	0.00628068	0.0123973	0.0201717	0.0304359	0.0424466	0.0523171	0.056714	0.061593	0.0623966	0.0636517	0.0639197	0.0615455	0.0624763	0.0593212	0.0560445	0.0562575	0.0620483	0.0768147	0.114748	0.186395	0.280474	0.376133	0.442956	0.479449	0.475221	0.409712	0.271741
	-0.00111162	0.00780454	0.0163984	0.0260643	0.0332386	0.0271793	0.022904	0.0159267	0.0103021	0.00759853	0.00479296	0.000405077	-0.00447916	-0.00873072	-0.0123366	-0.0133264	-0.0146907	-0.0118286	-0.00821864	-0.00616683	-0.002772	0.00118507	0.00650745	0.0108695	0.0158836	0.0225575	0.0314056	0.0383639	0.0413762	0.045099	0.0457356	0.0480165	0.0494445	0.0478538	0.050288	0.0485717	0.046658	0.0495884	0.0594766	0.0778299	0.117845	0.188481	0.278449	0.366457	0.425679	0.45314	0.436293	0.354924	0.200553
	-0.00604892	0.00101131	0.00874065	0.0180907	0.0248944	0.0198678	0.0179216	0.0125864	0.00747315	0.0054738	0.00527206	0.00261707	-0.00126619	-0.00631668	-0.0104653	-0.0123027	-0.0148097	-0.0125299	-0.00850203	-0.00679419	-0.00415525	0.000231426	0.00506358	0.0109553	0.0174968	0.0253466	0.0352618	0.043183	0.0467581	0.0517553	0.0545929	0.0575189	0.0605041	0.0609083	0.0640109	0.0622271	0.0605504	0.0638287	0.075056	0.0968624	0.140694	0.215023	0.306633	0.392253	0.447692	0.471087	0.448334	0.357644	0.190147
	-0.00496377	0.00218761	0.00951952	0.0181261	0.023953	0.0197406	0.0185859	0.0134744	0.00835124	0.0063672	0.00667833	0.00422846	0.00212704	-0.00139887	-0.00385484	-0.00445008	-0.00680382	-0.00542441	-0.00387721	-0.00482266	-0.00480789	-0.00160561	0.00106516	0.00486836	0.00973177	0.0161264	0.0249002	0.0331405	0.0372936	0.0423649	0.0450033	0.045551	0.0463518	0.0470616	0.0497949	0.0477336	0.0469968	0.0499843	0.0624662	0.0861878	0.131049	0.203118	0.286301	0.356047	0.392441	0.393303	0.344207	0.226112	0.030311
	-0.0272138	-0.0218664	-0.0158525	-0.00805178	-0.00222004	-0.00619131	-0.00642677	-0.00834584	-0.0102422	-0.00858963	-0.00591679	-0.00587949	-0.00503275	-0.00718681	-0.00798453	-0.00698037	-0.00717743	-0.00564418	-0.00464576	-0.00521919	-0.0042867	-0.000713831	0.00151428	0.00635385	0.0106856	0.0161137	0.0229432	0.0283982	0.0305244	0.0326003	0.0337629	0.0332397	0.0319387	0.0296761	0.0293294	0.0248247	0.0210843	0.0232668	0.0373388	0.0651967	0.114224	0.188962	0.272072	0.337703	0.367619	0.359122	0.29949	0.166294	-0.0471053
	-0.0260819	-0.0219635	-0.0171293	-0.0102977	-0.00517769	-0.00944269	-0.0106996	-0.0130848	-0.0145105	-0.0140709	-0.0126211	-0.0123658	-0.0117195	-0.014067	-0.0150245	-0.0136936	-0.0125124	-0.0101874	-0.00869387	-0.00763843	-0.00537056	-4.36135e-05	0.00456343	0.0112016	0.0177528	0.0246221	0.031837	0.0378499	0.0405168	0.0424819	0.0434687	0.0417442	0.0385713	0.0351752	0.0322032	0.0256646	0.0215491	0.0227261	0.0363049	0.0647667	0.114684	0.187866	0.265065	0.320259	0.339311	0.320417	0.250484	0.110005	-0.105994
	-0.0170938	-0.0105024	-0.00419639	0.00408458	0.010613	0.0051004	0.00135884	-0.00412914	-0.0074195	-0.00911458	-0.00983377	-0.0106485	-0.0099324	-0.012913	-0.0147565	-0.0138952	-0.0126674	-0.0100633	-0.00919395	-0.00722653	-0.0049969	-0.000103849	0.00426369	0.0112073	0.0179523	0.0247238	0.0323185	0.0381096	0.0410051	0.0420103	0.0437899	0.0412853	0.0360175	0.0314755	0.0283035	0.0225312	0.0180479	0.0198781	0.0351295	0.0660066	0.116287	0.186395	0.255604	0.295891	0.296326	0.25783	0.16719	0.00575214	-0.23003
	-0.0255316	-0.0194466	-0.0129471	-0.00534346	0.000529174	-0.00534446	-0.0096569	-0.0140788	-0.0140132	-0.0135981	-0.0128944	-0.0128448	-0.0127606	-0.0140954	-0.0140742	-0.0109469	-0.00775903	-0.00506352	-0.00623953	-0.00579498	-0.00424628	-0.000751114	0.00279376	0.00788271	0.012408	0.017717	0.0241774	0.0309452	0.0368397	0.0398117	0.0431426	0.0419596	0.0377964	0.0343537	0.0320086	0.0270515	0.0234793	0.0248369	0.0405207	0.0732403	0.125235	0.195081	0.259969	0.290635	0.277132	0.221463	0.110719	-0.0734895	-0.330265
	-0.0167485	-0.0104467	-0.00410709	0.00301326	0.00831333	0.00232711	-0.00248076	-0.00771669	-0.00917838	-0.0104158	-0.0110037	-0.0123096	-0.0128047	-0.014472	-0.0146187	-0.0117157	-0.00802316	-0.00511476	-0.00562233	-0.00497391	-0.00328588	9.65073e-05	0.00302291	0.00771516	0.0119919	0.0159093	0.019835	0.024442	0.0281197	0.0292718	0.0310499	0.0294235	0.0257587	0.0233528	0.0213371	0.0177169	0.0169243	0.0213031	0.0403996	0.0771274	0.131611	0.199179	0.257226	0.277372	0.25232	0.182695	0.0555863	-0.145553	-0.417939
	-0.0179729	-0.0174077	-0.017036	-0.0156313	-0.0154614	-0.0196229	-0.022745	-0.0256906	-0.0261598	-0.0254232	-0.0234139	-0.022683	-0.0210333	-0.0210216	-0.0194989	-0.015303	-0.0100459	-0.00604528	-0.00510894	-0.0043603	-0.00289851	0.00072498	0.00368978	0.00947416	0.0137531	0.0161199	0.0183004	0.021035	0.0230736	0.0232777	0.02383	0.0218616	0.018597	0.0158887	0.0134972	0.0100531	0.00960574	0.0151212	0.035287	0.071415	0.122339	0.180905	0.226948	0.231474	0.188408	0.0968252	-0.0549664	-0.280261	-0.575248
	-0.0385136	-0.037941	-0.0371314	-0.0350174	-0.0335929	-0.0343091	-0.0341706	-0.0343508	-0.0326424	-0.0296149	-0.0266435	-0.0245694	-0.0221411	-0.0211288	-0.0189935	-0.0144704	-0.00882341	-0.00492924	-0.00423333	-0.00359681	-0.00154618	0.00180789	0.00413907	0.00808277	0.0111252	0.0124444	0.0123578	0.0135649	0.0142514	0.0127336	0.011981	0.00886998	0.00486238	0.00180839	-0.0016914	-0.00586135	-0.00695927	-0.00338746	0.0146166	0.0475799	0.0921285	0.141577	0.175959	0.16669	0.10708	-0.00279047	-0.170641	-0.406354	-0.704491
	-0.0340848	-0.0330274	-0.0315146	-0.0280235	-0.0257857	-0.0282708	-0.0298713	-0.0299765	-0.028721	-0.0268382	-0.0237087	-0.0216695	-0.0189832	-0.0187803	-0.0169082	-0.0126929	-0.00752002	-0.00475006	-0.00497715	-0.0044362	-0.00253079	0.00115752	0.00400971	0.00814181	0.0110467	0.0125514	0.0123368	0.0135131	0.0153247	0.0145931	0.0140966	0.0106139	0.00547214	0.00170208	-0.00259311	-0.00641932	-0.00615371	-0.000994206	0.0177964	0.0524836	0.0970836	0.144283	0.175259	0.162371	0.0984175	-0.0172925	-0.191363	-0.43199	-0.731789
	-0.0300977	-0.029974	-0.029952	-0.028127	-0.0270678	-0.0296797	-0.0317452	-0.0312769	-0.0300694	-0.0287006	-0.026344	-0.023467	-0.0204047	-0.0194994	-0.0177247	-0.0125046	-0.00599409	-0.0031756	-0.0037938	-0.00294134	-0.00125249	0.000703939	0.00317713	0.00665586	0.00884594	0.010279	0.0106877	0.0114115	0.0132556	0.0119478	0.0100609	0.00553069	-0.0016396	-0.00765359	-0.0139759	-0.0191378	-0.0215329	-0.0172566	0.0006236	0.0327058	0.0745636	0.116525	0.138482	0.112683	0.0336956	-0.0978576	-0.283795	-0.529407	-0.822512
	-0.027797	-0.0272192	-0.0267606	-0.0247603	-0.023323	-0.0265825	-0.0303595	-0.0302589	-0.0284028	-0.0259412	-0.0232937	-0.0203416	-0.0184445	-0.0179187	-0.0162538	-0.0120828	-0.00478176	-0.00219699	-0.00352223	-0.00363547	-0.00280627	-0.00134483	0.00195329	0.00651282	0.00948445	0.0124198	0.0134552	0.0150079	0.0179936	0.0176818	0.0164348	0.0125004	0.00584732	-0.000411926	-0.00710019	-0.0132441	-0.0176231	-0.0152911	0.000535722	0.0313693	0.0725496	0.112556	0.128424	0.0931211	0.00194436	-0.140558	-0.333494	-0.582788	-0.874279
	-0.0183967	-0.017224	-0.0162729	-0.0152674	-0.0150392	-0.0181836	-0.0223665	-0.0234894	-0.0225427	-0.0212727	-0.0197576	-0.0188756	-0.0191753	-0.018048	-0.0152236	-0.0106505	-0.0030699	-0.000283199	-0.00143431	-0.00230938	-0.00219123	-0.000750678	0.00239069	0.00516891	0.00607655	0.00705304	0.00668332	0.00749605	0.00972503	0.00949708	0.00824391	0.00374769	-0.00305318	-0.00972939	-0.0170783	-0.0242223	-0.0302945	-0.0296157	-0.0164571	0.00958929	0.0469498	0.0826642	0.0900684	0.0389817	-0.0730985	-0.235544	-0.445258	-0.706635	-1.00149
	-0.0198425	-0.0186419	-0.0170952	-0.015826	-0.0151248	-0.0173305	-0.0207206	-0.0203458	-0.0186109	-0.0167438	-0.0146712	-0.0134302	-0.0136876	-0.0119822	-0.00944478	-0.00576422	0.00023743	0.00142128	-0.000381397	-0.00168898	-0.00189727	-0.0010787	0.00141999	0.00284135	0.00254142	0.00234909	0.00111143	0.00125585	0.00296926	0.0024248	0.000556907	-0.00332915	-0.00927663	-0.0146124	-0.0202609	-0.0252387	-0.0290194	-0.0260354	-0.0120157	0.0142592	0.0507138	0.08314	0.0847467	0.0263659	-0.0926102	-0.262748	-0.481165	-0.751474	-1.0538
	-0.029962	-0.0323081	-0.033814	-0.03564	-0.0377526	-0.0360185	-0.0355024	-0.0314229	-0.0275087	-0.0235868	-0.0203292	-0.0183986	-0.0185994	-0.0161064	-0.0123671	-0.00798856	-0.00109054	0.000750216	4.21766e-05	-0.000521803	0.000260656	0.00129937	0.00342376	0.00350164	0.00132447	-0.00100138	-0.00484181	-0.00693869	-0.00754085	-0.00979624	-0.0135885	-0.017596	-0.022618	-0.0271545	-0.032405	-0.0369555	-0.0404143	-0.0385821	-0.0268397	-0.00404113	0.0285573	0.0567507	0.0556127	-0.00344075	-0.121175	-0.285355	-0.48987	-0.736991	-1.00632
	-0.0242246	-0.0267856	-0.0287489	-0.0298857	-0.0312249	-0.028572	-0.0254238	-0.0205297	-0.0178867	-0.0152521	-0.0119201	-0.0100172	-0.00980243	-0.00896996	-0.00692194	-0.00495604	-0.00201188	-0.00173591	-0.00215951	-0.00235032	-0.00188474	-0.000133942	0.00290792	0.00475859	0.00457744	0.0029884	-0.000463016	-0.00380759	-0.00500514	-0.00675003	-0.00963529	-0.0127555	-0.0174651	-0.0226382	-0.0288817	-0.0333765	-0.0367688	-0.0357999	-0.0318386	-0.0201463	-0.000373496	0.0144235	-0.000990067	-0.076209	-0.213386	-0.395564	-0.61396	-0.8671	-1.1317
	-0.0351078	-0.0385195	-0.0413126	-0.0434141	-0.046074	-0.0429988	-0.0391087	-0.0329738	-0.0295662	-0.0265813	-0.0230514	-0.0202828	-0.019211	-0.01714	-0.0132334	-0.010011	-0.00643532	-0.00521787	-0.0046683	-0.00346103	-0.00166945	0.0014343	0.0053156	0.00774572	0.00846389	0.00850347	0.0060284	0.00348681	0.00306792	0.00185712	-0.00113241	-0.00583925	-0.0115365	-0.0183754	-0.0265506	-0.033217	-0.0385605	-0.0395622	-0.0394132	-0.033184	-0.0175549	-0.0037433	-0.0212909	-0.10179	-0.246493	-0.432247	-0.647026	-0.889565	-1.1338
	-0.0504138	-0.0554583	-0.0595118	-0.0626879	-0.0663446	-0.0626018	-0.0576622	-0.049808	-0.0448927	-0.0399168	-0.0351945	-0.0299258	-0.0268968	-0.0227188	-0.0167478	-0.0124281	-0.00796172	-0.00628375	-0.00520688	-0.00290253	-0.0005992	0.00240896	0.00631913	0.00801386	0.00874014	0.00990009	0.00803892	0.00546036	0.00479709	0.00230156	-0.00163213	-0.00718242	-0.0132215	-0.0204469	-0.0297245	-0.0393571	-0.0497736	-0.0576336	-0.0660735	-0.0682333	-0.0613965	-0.056613	-0.0844606	-0.173965	-0.321866	-0.501259	-0.695756	-0.904019	-1.09991
	-0.0360315	-0.0414037	-0.04589	-0.0500399	-0.0551868	-0.0540486	-0.0509048	-0.0450108	-0.0420005	-0.0386486	-0.0344488	-0.0297801	-0.0274409	-0.0229614	-0.0160348	-0.0106868	-0.00648593	-0.00499924	-0.00408685	-0.00174363	9.0561e-06	0.00235201	0.00580295	0.00699377	0.00637747	0.00646717	0.00489678	0.00344382	0.00376501	0.00210858	-0.000789009	-0.00448292	-0.0093542	-0.016403	-0.0256969	-0.0359198	-0.0495819	-0.0630839	-0.0785324	-0.0877733	-0.085465	-0.0839497	-0.114236	-0.207897	-0.358186	-0.532498	-0.711226	-0.893999	-1.05737
	-0.0350085	-0.038704	-0.0420929	-0.0454465	-0.0494587	-0.0475762	-0.0439363	-0.0380261	-0.0351532	-0.0316622	-0.0273429	-0.0232535	-0.0211322	-0.0167633	-0.011268	-0.0075514	-0.00415092	-0.00306225	-0.00270272	-0.00166725	-0.000833177	0.000877966	0.00408217	0.00449351	0.00476908	0.00574499	0.00409951	0.00162949	0.00055079	-0.00175263	-0.00578724	-0.00983642	-0.0149182	-0.0209962	-0.0298178	-0.0416064	-0.0585801	-0.078366	-0.101435	-0.117148	-0.11782	-0.119991	-0.156449	-0.257692	-0.411919	-0.581079	-0.742337	-0.893795	-1.0143
	-0.0335813	-0.0364702	-0.0395111	-0.042753	-0.0458459	-0.0427308	-0.0386795	-0.0325496	-0.0286771	-0.0241215	-0.0184215	-0.0140785	-0.0101439	-0.00403903	0.00169432	0.00403272	0.00520472	0.00424488	0.00211863	0.000403162	-0.00164639	-0.00192529	-0.00145767	-0.00306783	-0.00370127	-0.00420566	-0.00637287	-0.00845534	-0.00861208	-0.0105389	-0.0129716	-0.015066	-0.0182386	-0.0232863	-0.0311502	-0.0429108	-0.0633915	-0.093262	-0.13053	-0.162295	-0.180836	-0.201976	-0.261176	-0.385182	-0.555725	-0.728758	-0.881481	-1.01019	-1.09711
	-0.0322337	-0.0367971	-0.0414288	-0.0465684	-0.0514493	-0.0479838	-0.0424834	-0.0376073	-0.0351464	-0.031913	-0.0273352	-0.0234918	-0.0190159	-0.0118735	-0.00534629	-0.00200136	-0.00109448	6.63758e-05	0.000813264	0.00139127	0.00178176	0.00257357	0.00281689	7.05941e-05	-0.00170839	-0.00470948	-0.00838822	-0.0123999	-0.0141053	-0.0161798	-0.0183496	-0.0193053	-0.0214544	-0.0251263	-0.032139	-0.0435173	-0.0648366	-0.0985704	-0.142023	-0.180444	-0.205604	-0.234967	-0.30587	-0.444229	-0.624075	-0.795636	-0.938115	-1.04653	-1.10304
	-0.0410971	-0.0457236	-0.0502137	-0.0548134	-0.0595624	-0.0558551	-0.050303	-0.0447944	-0.0421315	-0.0383241	-0.03295	-0.0281192	-0.0226685	-0.0158149	-0.00929771	-0.00641836	-0.00544151	-0.00334838	-0.00169719	-0.000263732	0.000670651	0.00276074	0.00430213	0.0026881	0.00381095	0.00293659	0.000201211	-0.00395053	-0.00474827	-0.00511341	-0.00623213	-0.00681102	-0.00736054	-0.00802298	-0.0141041	-0.0238614	-0.0445194	-0.0844145	-0.141549	-0.194276	-0.231987	-0.272688	-0.357841	-0.510105	-0.696599	-0.860342	-0.980145	-1.04856	-1.05208
	-0.0415353	-0.0461177	-0.0510388	-0.0562001	-0.0613275	-0.0589004	-0.0533449	-0.0489201	-0.0463921	-0.0424137	-0.0369299	-0.0319668	-0.0265406	-0.0197037	-0.013129	-0.00934718	-0.00792612	-0.00446804	-0.00254952	-0.000514464	0.000771729	0.00296009	0.00502615	0.00415423	0.00619988	0.00569324	0.00198513	-0.00395302	-0.00656363	-0.0088332	-0.0106214	-0.0119529	-0.0130669	-0.0146735	-0.0223902	-0.0348625	-0.0594812	-0.106362	-0.173848	-0.238244	-0.287466	-0.338637	-0.434259	-0.598947	-0.79896	-0.970469	-1.08863	-1.147	-1.1333
	-0.0368429	-0.0384415	-0.0400392	-0.0418943	-0.0434194	-0.0417989	-0.0372051	-0.0324568	-0.0302377	-0.0277423	-0.023902	-0.0201304	-0.0152435	-0.00962717	-0.00491865	-0.00268874	-0.00336655	-0.00258032	-0.00230657	-0.0013403	-0.000598867	0.00155368	0.00276241	0.0013896	0.00305275	0.00412291	0.00164981	-0.00354794	-0.00626618	-0.00937606	-0.0111358	-0.0134964	-0.0150561	-0.0162088	-0.0231688	-0.0381185	-0.0686738	-0.126045	-0.204334	-0.279172	-0.34575	-0.425764	-0.564015	-0.775662	-1.01987	-1.22967	-1.37506	-1.44417	-1.42886
	-0.035309	-0.0339898	-0.033104	-0.0331451	-0.0327356	-0.0319724	-0.0295339	-0.0269726	-0.026406	-0.0253334	-0.0230725	-0.0191159	-0.0137126	-0.00824209	-0.00398663	-0.00113255	-0.000870328	0.000457205	0.00114813	0.00213962	0.00224368	0.00177222	0.000523619	-0.002297	-0.00190288	-0.00208172	-0.00463692	-0.00848667	-0.0110917	-0.0145733	-0.0170542	-0.0195519	-0.0203765	-0.01941	-0.0239551	-0.0391985	-0.073939	-0.142238	-0.232304	-0.317531	-0.393908	-0.487593	-0.645272	-0.876614	-1.13314	-1.3413	-1.46679	-1.49658	-1.42995
	-0.0209151	-0.0173991	-0.0143661	-0.0120165	-0.00807187	-0.007068	-0.00480612	-0.00334177	-0.00457273	-0.00462093	-0.00358229	-0.000783197	0.00349353	0.00638005	0.00641743	0.00606749	0.00327842	0.00329593	0.00294837	0.00230613	0.00161026	-0.000771425	-0.00339263	-0.00557367	-0.0046135	-0.00515537	-0.00670291	-0.0103042	-0.0126472	-0.0149668	-0.0158986	-0.0162649	-0.0164926	-0.0162974	-0.02197	-0.0383911	-0.0779437	-0.154133	-0.252044	-0.34434	-0.428518	-0.535977	-0.709741	-0.954651	-1.21783	-1.42864	-1.5515	-1.57224	-1.4928
	-0.00448356	0.000107013	0.00349574	0.00643871	0.01121	0.012387	0.015064	0.0151521	0.0132381	0.0127128	0.01352	0.0145608	0.0176271	0.019373	0.0182256	0.0161751	0.0104274	0.00860849	0.00714993	0.00407646	0.00158685	-0.00243175	-0.00688462	-0.0109516	-0.0126429	-0.0151134	-0.0174053	-0.0213394	-0.0244352	-0.0263056	-0.0271332	-0.0260862	-0.0244632	-0.0223447	-0.0261775	-0.0413473	-0.0830741	-0.165897	-0.269869	-0.370732	-0.472852	-0.611972	-0.828357	-1.1206	-1.43385	-1.70057	-1.88241	-1.95817	-1.93179
	-0.00633771	-0.00134462	0.00220192	0.00518975	0.00986636	0.0111246	0.0131634	0.0127751	0.0115463	0.0111302	0.0117996	0.0127498	0.0159136	0.0179181	0.0166536	0.0140665	0.0083854	0.00788292	0.00737993	0.00480913	0.00250667	-0.00173249	-0.00624136	-0.010763	-0.0120157	-0.014278	-0.0162468	-0.0220055	-0.0265666	-0.0286703	-0.0291333	-0.0274453	-0.0249138	-0.0208911	-0.0226709	-0.0365645	-0.077887	-0.161954	-0.270321	-0.376289	-0.486149	-0.63742	-0.871978	-1.18477	-1.51531	-1.79208	-1.97651	-2.04584	-2.00527
	-0.0107649	-0.00710386	-0.0039968	-0.00158671	0.00136071	0.00101646	0.00200055	0.000317926	-0.000353948	1.23762e-05	0.00119672	0.00281231	0.00602069	0.00851176	0.00933193	0.00929341	0.00558127	0.00657329	0.00711742	0.00482187	0.00338786	-0.000251935	-0.00503282	-0.0088735	-0.0100931	-0.0125238	-0.0144194	-0.0198613	-0.0234646	-0.0249321	-0.0245335	-0.0226591	-0.0193813	-0.015785	-0.0175544	-0.0309596	-0.0742823	-0.166307	-0.286823	-0.407828	-0.539936	-0.723385	-1.00228	-1.36927	-1.7612	-2.10403	-2.35876	-2.49638	-2.52057
	0.0179615	0.0211103	0.0242535	0.0260214	0.0279302	0.0252954	0.0225316	0.0173561	0.0141578	0.0116883	0.00943277	0.00912615	0.00915643	0.00825828	0.00661965	0.00601506	0.00284638	0.00458796	0.00585661	0.00402766	0.00300224	-0.00012377	-0.00360308	-0.00634265	-0.00685093	-0.00941549	-0.0106983	-0.0150468	-0.0177278	-0.016712	-0.0143847	-0.0122066	-0.00834303	-0.00235929	-0.00171445	-0.0120294	-0.0514054	-0.142346	-0.265959	-0.392694	-0.539487	-0.752459	-1.07184	-1.48421	-1.92673	-2.32799	-2.64431	-2.83609	-2.90584
	0.0106376	0.0149845	0.0196659	0.023447	0.0273938	0.0246881	0.0216738	0.0174602	0.0148019	0.0125692	0.0108078	0.0113549	0.0117369	0.00979898	0.00757298	0.00718726	0.00457642	0.00556831	0.00624867	0.00466713	0.00310535	-0.000808055	-0.00489623	-0.00735349	-0.00779741	-0.010498	-0.0125884	-0.0168584	-0.0194065	-0.0204244	-0.0192128	-0.0175998	-0.0140681	-0.00880683	-0.00872162	-0.0186758	-0.0566873	-0.147102	-0.272618	-0.403589	-0.561311	-0.792812	-1.13604	-1.57484	-2.04976	-2.49323	-2.85815	-3.09901	-3.21735
	0.0157269	0.0200025	0.0242533	0.0278189	0.0317428	0.0303748	0.0287458	0.0245634	0.0232317	0.0212124	0.0188409	0.0184693	0.0184486	0.0160065	0.0132138	0.0125424	0.00879467	0.00876487	0.00808617	0.00624352	0.0037267	-0.00164474	-0.00708253	-0.0103183	-0.0129074	-0.0162053	-0.0181872	-0.0232077	-0.0272052	-0.0298995	-0.0293664	-0.0281438	-0.0257558	-0.0221026	-0.0222757	-0.0349142	-0.0765214	-0.167306	-0.288882	-0.419791	-0.588092	-0.844534	-1.22239	-1.69838	-2.21498	-2.71321	-3.14266	-3.45114	-3.63793
	0.0267972	0.0325204	0.0378984	0.0427507	0.04791	0.0466405	0.0442273	0.0392588	0.0359468	0.0323474	0.0283362	0.0264229	0.0249363	0.0206809	0.0171422	0.0149481	0.0110052	0.00964074	0.00854606	0.00570011	0.0019643	-0.00300996	-0.00814528	-0.0103771	-0.0132544	-0.0170177	-0.0186452	-0.0225032	-0.0257071	-0.0271514	-0.02532	-0.0244476	-0.0223288	-0.0196743	-0.0201349	-0.0300316	-0.0694737	-0.156068	-0.268255	-0.391828	-0.558926	-0.821126	-1.20997	-1.69704	-2.22621	-2.74523	-3.20311	-3.54309	-3.76369
	0.0137215	0.0181404	0.0220288	0.0267162	0.0307047	0.0315359	0.0304849	0.0269081	0.0253527	0.0240896	0.0229632	0.0233112	0.023008	0.0188441	0.0166849	0.0148736	0.0116001	0.0112892	0.0112079	0.00775724	0.00258457	-0.00411095	-0.0098355	-0.011526	-0.0147178	-0.0191223	-0.0198955	-0.0237185	-0.027092	-0.0278925	-0.0261325	-0.0245486	-0.022121	-0.0211936	-0.0224352	-0.0309378	-0.0655698	-0.142858	-0.24857	-0.370869	-0.539368	-0.8066	-1.20093	-1.69654	-2.24238	-2.79107	-3.29333	-3.68903	-3.96879
	-0.00296493	-0.000194862	0.0018228	0.00472303	0.00668595	0.00753688	0.00671947	0.0041311	0.00542067	0.00651327	0.00562485	0.00423782	0.00356886	0.000883133	0.00170274	0.00268522	0.00244516	0.00483723	0.00611093	0.00374602	0.00193123	0.00048724	-0.00226036	-0.00238083	-0.00629589	-0.011306	-0.0137354	-0.0199617	-0.0260888	-0.0294126	-0.0306096	-0.0317763	-0.0318678	-0.0326874	-0.0341644	-0.0414749	-0.0733717	-0.145165	-0.243433	-0.363263	-0.543534	-0.83992	-1.27295	-1.81638	-2.42304	-3.05418	-3.65449	-4.15227	-4.53106
	-0.00155217	-0.00193888	-0.0018403	-0.00203959	-0.00311355	-0.00501327	-0.00751355	-0.0107331	-0.00809321	-0.00658448	-0.00524008	-0.00491164	-0.00567323	-0.00551865	-0.00178505	0.00183458	0.00366568	0.00702431	0.00794725	0.00522685	0.00232561	0.00028193	-0.00234544	-0.00353879	-0.00856977	-0.0138522	-0.0160681	-0.0215443	-0.0261391	-0.027112	-0.0264685	-0.0256757	-0.0239852	-0.0235094	-0.0229081	-0.0277337	-0.0528699	-0.114099	-0.203978	-0.321081	-0.503729	-0.802399	-1.2338	-1.77379	-2.38116	-3.02168	-3.64474	-4.17789	-4.59888
	0.00563454	0.00507928	0.00578828	0.0054326	0.00371533	0.000442443	-0.00456779	-0.00930117	-0.0078758	-0.00743979	-0.00722032	-0.00694509	-0.00905177	-0.00932426	-0.00579628	-0.00191699	0.0020592	0.0062197	0.00703449	0.00435817	0.000853501	-0.000987793	-0.00236455	-0.00182491	-0.00495987	-0.00847095	-0.00924239	-0.0134567	-0.0161843	-0.0153197	-0.0124726	-0.0116504	-0.0107929	-0.0121023	-0.0122319	-0.0147709	-0.0322625	-0.0808094	-0.161367	-0.273167	-0.45186	-0.744858	-1.16777	-1.6996	-2.30552	-2.95453	-3.59776	-4.16111	-4.61463
	0.00150537	-0.000220177	-0.000968489	-0.00279184	-0.00583029	-0.00872466	-0.0130542	-0.0173081	-0.0158638	-0.0146914	-0.0143355	-0.0138007	-0.0152877	-0.0148688	-0.00972949	-0.00433377	0.000762673	0.00482392	0.0060902	0.00349537	3.10171e-05	-0.00102477	-0.00154577	0.000322268	-0.00280764	-0.0058135	-0.00625387	-0.0101452	-0.0130658	-0.0134621	-0.0120901	-0.0130405	-0.0137414	-0.0174198	-0.0187928	-0.0219732	-0.0381683	-0.0826846	-0.159641	-0.270963	-0.453391	-0.75331	-1.18632	-1.73058	-2.35664	-3.03762	-3.72507	-4.34243	-4.8532
	0.00813477	0.00653593	0.0051204	0.00281171	-0.000270008	-0.00268209	-0.0062194	-0.00943818	-0.00835339	-0.00833605	-0.00975953	-0.00993059	-0.0120474	-0.0121759	-0.00701512	-0.00228699	0.00218826	0.00528059	0.00546856	0.00375584	-0.000174289	-0.00188889	-0.00168827	0.000348164	-0.00381652	-0.00718645	-0.00799283	-0.0120872	-0.0153896	-0.0161856	-0.0137464	-0.0138496	-0.0141597	-0.0169782	-0.0170693	-0.0177518	-0.026247	-0.0545278	-0.110971	-0.206406	-0.378694	-0.668583	-1.08547	-1.6066	-2.21003	-2.87966	-3.56973	-4.20508	-4.74606
	-0.0156479	-0.0168228	-0.0182744	-0.0193736	-0.0214699	-0.025084	-0.027578	-0.0296056	-0.0280896	-0.0258774	-0.0261589	-0.026273	-0.0268918	-0.0253453	-0.0170321	-0.00938118	-0.00276773	0.00181136	0.00363939	0.0030702	0.00079493	0.000842309	0.00179966	0.00465659	-0.000581453	-0.00388409	-0.00632114	-0.0124641	-0.0176622	-0.0214469	-0.0223996	-0.0247152	-0.0273296	-0.0334304	-0.0353532	-0.0372033	-0.0434212	-0.0614894	-0.10405	-0.191017	-0.357212	-0.641313	-1.04992	-1.56465	-2.16722	-2.84511	-3.55293	-4.21874	-4.7961
	-0.0150811	-0.0154381	-0.016053	-0.0166859	-0.0189163	-0.0210853	-0.0227075	-0.0245091	-0.0227183	-0.0211711	-0.0213743	-0.0228367	-0.0246308	-0.0235235	-0.0163348	-0.00954463	-0.00281527	0.00155909	0.00304445	0.0024609	-0.000414092	0.00083296	0.00242575	0.00477673	0.000466992	-0.00279287	-0.00615229	-0.0131587	-0.0200439	-0.0255312	-0.0283543	-0.0329086	-0.0375877	-0.0443231	-0.0468297	-0.0481124	-0.0506736	-0.0581875	-0.0868554	-0.160958	-0.31374	-0.578594	-0.958023	-1.43705	-2.00288	-2.64779	-3.3296	-3.98061	-4.55102
	-0.0135981	-0.0154827	-0.0173494	-0.0187489	-0.0214846	-0.026141	-0.0301498	-0.032018	-0.0308397	-0.0303066	-0.030742	-0.0315245	-0.032609	-0.0303717	-0.0232444	-0.0157019	-0.00791186	-0.0039991	-0.00278972	-0.00185137	-0.00258903	0.00152044	0.00607725	0.0104787	0.00898602	0.00778066	0.00713966	0.00441693	0.000849037	-0.00314675	-0.00496081	-0.00873553	-0.0132783	-0.0194684	-0.0210892	-0.0190199	-0.0143708	-0.0103106	-0.0267322	-0.0881355	-0.224369	-0.462966	-0.80122	-1.22987	-1.74342	-2.34154	-2.98803	-3.62175	-4.19013
	-0.0212229	-0.0224547	-0.0232113	-0.0241092	-0.0271024	-0.0305299	-0.0343382	-0.0362596	-0.0352545	-0.0359214	-0.036769	-0.0380332	-0.0391767	-0.0360224	-0.0275239	-0.0187285	-0.00994007	-0.00438417	-0.0022968	-0.000334015	0.000467757	0.00378801	0.00695718	0.00973851	0.00732902	0.00740304	0.00699795	0.00357527	2.45428e-05	-0.00364074	-0.00615306	-0.00931705	-0.0133976	-0.0191709	-0.0204373	-0.0200443	-0.0128758	-0.00354532	-0.0179818	-0.0781815	-0.210993	-0.441892	-0.766235	-1.18003	-1.68347	-2.27652	-2.92497	-3.56937	-4.15486
	-0.0197329	-0.0215829	-0.0228725	-0.0256414	-0.0294916	-0.0362686	-0.0420464	-0.0467066	-0.0473814	-0.0476085	-0.0484048	-0.0501817	-0.0516729	-0.046657	-0.0375121	-0.0270217	-0.0158454	-0.00846184	-0.00570691	-0.00288002	-0.000332193	0.00539184	0.0109168	0.014586	0.0142665	0.015087	0.0139183	0.0107326	0.00758492	0.00316484	-0.000635108	-0.00451884	-0.00953031	-0.0147335	-0.0161205	-0.0149771	-0.0045643	0.0110942	0.00556814	-0.0456955	-0.166659	-0.377027	-0.669877	-1.04649	-1.51435	-2.07895	-2.71253	-3.36217	-3.97116
	-0.00563604	-0.00891373	-0.0107982	-0.0148586	-0.019557	-0.0274457	-0.0335212	-0.0378437	-0.0401272	-0.0407164	-0.0402363	-0.0404127	-0.0421802	-0.0365045	-0.0285426	-0.0200907	-0.011026	-0.0056602	-0.00349654	-0.000801109	-0.000353734	0.00203737	0.00695302	0.0093281	0.0103402	0.0127696	0.0141003	0.0130692	0.0124993	0.0106325	0.0101802	0.00922031	0.00604486	0.00172721	0.000558292	0.00313879	0.0183107	0.0444108	0.0503481	0.0127152	-0.0855042	-0.253393	-0.486892	-0.790959	-1.17955	-1.66012	-2.21754	-2.81471	-3.39533
	-0.0051822	-0.00576736	-0.00559457	-0.0067022	-0.00897964	-0.0163517	-0.0230992	-0.0282358	-0.0321578	-0.0335838	-0.0360019	-0.0377073	-0.0395573	-0.0358091	-0.0286216	-0.0211804	-0.0117069	-0.00708565	-0.00389753	-0.000444577	0.000402339	0.00392863	0.00865216	0.0107037	0.00972513	0.0109032	0.00924542	0.00566094	0.00224374	-0.00492362	-0.00906865	-0.0138273	-0.0194982	-0.0243148	-0.0243711	-0.0198849	-0.00127357	0.032155	0.0499448	0.0272118	-0.0552929	-0.203831	-0.414992	-0.695115	-1.0649	-1.5346	-2.08822	-2.69327	-3.29601
	0.00193128	0.000633451	0.000728049	-0.000117521	-0.00242548	-0.010511	-0.0172514	-0.0222631	-0.0267312	-0.0287695	-0.0310658	-0.033192	-0.0353583	-0.032116	-0.0256664	-0.0186217	-0.0101284	-0.00617988	-0.00342573	-0.000168929	0.000239957	0.00384113	0.00787577	0.00921179	0.00819015	0.00916577	0.00835852	0.00540465	0.00243233	-0.00407761	-0.00772052	-0.0112674	-0.0160982	-0.019006	-0.0162872	-0.00917414	0.011474	0.0488374	0.0716685	0.0539121	-0.0217264	-0.160551	-0.357132	-0.622235	-0.979792	-1.44169	-1.99233	-2.60158	-3.21564
	0.00627553	0.00359802	0.00259793	0.00100896	-0.00218761	-0.011141	-0.0189566	-0.0231905	-0.0274292	-0.0295242	-0.0307477	-0.0318556	-0.0332542	-0.0295586	-0.0231737	-0.0170079	-0.00950873	-0.00635522	-0.00465853	-0.00104373	0.000659489	0.00372088	0.00786025	0.00830022	0.0076403	0.010393	0.0102148	0.00868998	0.00741015	0.00227824	-0.00133807	-0.00472286	-0.0096715	-0.0118715	-0.0111716	-0.00742866	0.0127066	0.0523406	0.082447	0.0773198	0.0265891	-0.0702075	-0.206304	-0.398317	-0.679554	-1.07028	-1.56175	-2.13485	-2.74569
	-0.0013301	-0.00416947	-0.00605427	-0.00825919	-0.011562	-0.0189567	-0.0273872	-0.0322388	-0.0358978	-0.0388693	-0.0402402	-0.0419697	-0.0429126	-0.0390395	-0.0339214	-0.0274927	-0.0186371	-0.0138292	-0.00982586	-0.00373262	-0.000209801	0.00522922	0.011914	0.0151849	0.0185051	0.0228939	0.0235767	0.0233774	0.021849	0.0159559	0.0117374	0.00810688	0.00185516	-0.00236195	-0.00349028	0.000765699	0.0226988	0.0633897	0.0956483	0.0981184	0.0630067	-0.00818189	-0.108764	-0.261815	-0.50641	-0.868788	-1.34521	-1.91913	-2.55151
	0.00375579	0.00266812	0.00263837	0.00121975	-0.00194609	-0.00822433	-0.0162779	-0.021415	-0.0258901	-0.0307871	-0.0324068	-0.0342121	-0.0363272	-0.0331781	-0.0295494	-0.024309	-0.0170047	-0.0129861	-0.00937801	-0.00254344	0.00110598	0.00484234	0.0105618	0.0126117	0.0164954	0.020604	0.0220464	0.022415	0.0208947	0.0151625	0.0114634	0.0100687	0.00667811	0.00523073	0.00547778	0.0107619	0.0337009	0.0759279	0.112917	0.125712	0.109493	0.0700259	0.0123231	-0.0893179	-0.28135	-0.595762	-1.03621	-1.59546	-2.23822
	0.00345583	0.00177082	0.00147245	-0.000205162	-0.0022399	-0.00938026	-0.0187151	-0.0245402	-0.0301973	-0.034531	-0.0355852	-0.0358465	-0.0372078	-0.0337707	-0.031785	-0.0280312	-0.021949	-0.018134	-0.0136614	-0.00591951	-4.10211e-05	0.00461467	0.0124942	0.0171418	0.023529	0.0299564	0.0337118	0.0356726	0.0355333	0.0315045	0.0278189	0.0264645	0.0229378	0.0216775	0.0228851	0.029534	0.055558	0.102966	0.148977	0.175593	0.184258	0.185477	0.180547	0.135119	-0.00694333	-0.284642	-0.708716	-1.28058	-1.96851
	0.0178231	0.0180408	0.0196985	0.0195884	0.0192093	0.0122376	0.00230094	-0.00483888	-0.0124984	-0.018111	-0.020328	-0.0220425	-0.025148	-0.0233666	-0.0222179	-0.0202947	-0.0153833	-0.0120028	-0.0072738	-0.00136387	0.00301744	0.00447333	0.00924703	0.010956	0.012823	0.0158017	0.0156484	0.0144201	0.012632	0.00804752	0.00361944	0.00296576	-0.000173145	-0.00183125	6.11117e-05	0.00754194	0.0343052	0.0815013	0.128738	0.161168	0.181543	0.202281	0.223382	0.206934	0.0929227	-0.157814	-0.559766	-1.12066	-1.81442
	0.0184695	0.0163249	0.0150959	0.0128576	0.0111242	0.00334578	-0.00673262	-0.0132652	-0.0192232	-0.0228004	-0.0234954	-0.0240763	-0.0262177	-0.0241221	-0.0235628	-0.0219736	-0.0175426	-0.0145961	-0.00961793	-0.00356457	0.000599099	0.00359756	0.0106814	0.0139847	0.0175415	0.0208905	0.0220129	0.0224531	0.0214904	0.0172805	0.0133915	0.0127208	0.00968563	0.00884031	0.0113005	0.0200441	0.0469529	0.0946276	0.14622	0.185916	0.218132	0.258107	0.306089	0.323811	0.248448	0.0362173	-0.330615	-0.866022	-1.5494
	0.023956	0.0223289	0.0206548	0.0189414	0.0176199	0.00928796	-0.00116342	-0.0072352	-0.0129188	-0.0172508	-0.0185008	-0.018824	-0.0193987	-0.0177515	-0.0169152	-0.0163298	-0.0141027	-0.0126149	-0.00811494	-0.00213913	0.00162234	0.00332638	0.00876087	0.0109856	0.0126436	0.0159627	0.0187737	0.0197391	0.017785	0.0136037	0.00963912	0.00831398	0.00439837	0.00201799	0.00189864	0.00748638	0.030735	0.0766297	0.130085	0.174913	0.219406	0.283011	0.36538	0.423058	0.389186	0.217206	-0.112884	-0.619289	-1.28718
	0.0235337	0.0262932	0.0279866	0.0307819	0.0338904	0.0273715	0.0196224	0.0148617	0.00852026	0.00389634	0.00206691	0.00112007	0.00105978	0.000145432	-0.00159177	-0.0032592	-0.00428091	-0.00638422	-0.00404799	-0.00178723	-0.000868929	-0.00139874	0.00142741	0.00360622	0.0058888	0.0111048	0.0155407	0.0193211	0.0190737	0.0176852	0.0157402	0.0169118	0.016804	0.0172511	0.018662	0.0251541	0.0492265	0.0965723	0.155623	0.211562	0.279108	0.378958	0.509093	0.625443	0.658055	0.551491	0.27949	-0.18236	-0.824719
	0.0266218	0.0268105	0.0256091	0.0250121	0.0241795	0.0208527	0.0152804	0.0119394	0.00729998	0.00230394	-1.53645e-05	-0.00200386	-0.00300692	-0.00465447	-0.0072786	-0.00937888	-0.0108334	-0.0117751	-0.00927409	-0.00537378	-0.00248384	-0.00122168	0.00396545	0.00908382	0.0150621	0.0222293	0.028971	0.034966	0.0367154	0.0374926	0.0364384	0.0397153	0.0409334	0.0423685	0.045727	0.0539043	0.0795642	0.128145	0.189183	0.252139	0.337058	0.466078	0.634026	0.792086	0.866617	0.80074	0.561519	0.1192	-0.518645
	0.0169335	0.0175684	0.0157907	0.0145437	0.0129022	0.0092783	0.00289394	-0.00180574	-0.0062595	-0.0108944	-0.0122884	-0.013785	-0.0130738	-0.0133618	-0.014292	-0.0143666	-0.0139985	-0.0128999	-0.00950703	-0.00494391	-0.00128775	0.000381877	0.00529293	0.0108299	0.0170188	0.0234801	0.0288308	0.0344449	0.0365339	0.0379259	0.0377634	0.0405944	0.0408651	0.0395248	0.0398111	0.0459469	0.0711035	0.12056	0.185143	0.256411	0.354903	0.50652	0.704294	0.898349	1.01106	0.983017	0.776173	0.356731	-0.269345
	0.0192158	0.0229075	0.023556	0.0238772	0.0254365	0.0233959	0.0182539	0.0138055	0.00992349	0.00491198	0.00204404	-0.00127775	-0.00141761	-0.0031628	-0.00817628	-0.0103298	-0.0112052	-0.0113523	-0.00806895	-0.00521074	-0.00252469	-0.000581771	0.00280604	0.00920285	0.0165146	0.02075	0.0257186	0.0320627	0.0351241	0.0391837	0.0410438	0.0452141	0.0481975	0.0480559	0.0504531	0.0608643	0.0866611	0.136354	0.205408	0.287679	0.403768	0.583031	0.818876	1.06199	1.23606	1.27859	1.14628	0.797793	0.232644
	0.0246071	0.0296595	0.0322645	0.0343163	0.0379211	0.034935	0.0303174	0.0268421	0.0232485	0.019751	0.0173891	0.0146519	0.0149174	0.0128058	0.00731758	0.00358477	-0.000164439	-0.00301336	-0.00204639	-0.0026262	-0.00186712	-0.00199003	-0.00265828	0.0002478	0.00399835	0.0065349	0.0114017	0.0173851	0.020831	0.0260576	0.0275833	0.0312128	0.0358479	0.0373605	0.040644	0.0505346	0.0749272	0.126299	0.198934	0.284949	0.406626	0.595668	0.846068	1.11074	1.31261	1.389	1.2954	0.983838	0.454551
	0.0213047	0.0252386	0.0263134	0.0276146	0.031508	0.0288351	0.0250237	0.0216482	0.0191752	0.016947	0.0147836	0.0120696	0.0135323	0.0112744	0.00633893	0.00162392	-0.00292351	-0.00558138	-0.00508719	-0.00565475	-0.00411429	-0.00198184	-0.000769702	0.00431013	0.00815134	0.0120273	0.0179519	0.0258354	0.030997	0.0369931	0.039249	0.0414746	0.0437803	0.0428773	0.0443082	0.0532013	0.0772907	0.126282	0.197376	0.286812	0.417862	0.622594	0.894118	1.18453	1.41854	1.5352	1.48718	1.22699	0.749946
	0.0224366	0.0273535	0.0289781	0.0310633	0.0346634	0.0315424	0.0287648	0.026262	0.0240143	0.0213648	0.018406	0.0146339	0.0159557	0.0134949	0.0106311	0.00735946	0.00341017	0.000756426	0.000890604	-0.000894338	-0.00132597	-0.0014273	-0.00351713	-0.00183201	-0.0021748	-0.0012451	0.00311833	0.0102827	0.0143702	0.0203257	0.0236584	0.027156	0.0311547	0.0303908	0.0316334	0.0398457	0.0605057	0.104673	0.171326	0.2579	0.388042	0.592155	0.865554	1.1666	1.42284	1.57676	1.58172	1.38732	0.985352
	-0.000380458	0.00349942	0.0045028	0.00637366	0.0103881	0.00972378	0.0108169	0.0110069	0.0117796	0.012768	0.0121093	0.0120497	0.0161446	0.0146468	0.0119571	0.00907513	0.00436011	0.00182036	0.00121083	-0.00123768	-0.00173999	-0.00252127	-0.00562124	-0.00325263	-0.00221162	0.00011801	0.00507598	0.0134539	0.0190788	0.0254091	0.0279924	0.0306737	0.0346636	0.0343822	0.0364039	0.0449641	0.0659029	0.109649	0.17729	0.267376	0.401458	0.606908	0.881549	1.19118	1.46828	1.65815	1.71503	1.58946	1.27376
	-0.00780234	-0.00345096	-0.00190517	0.00113084	0.00551883	0.00650949	0.0102911	0.0114484	0.0122834	0.0135905	0.0128776	0.0129437	0.0173976	0.0160349	0.0140199	0.0112255	0.00582498	0.00289021	0.00212222	-0.00053173	-0.000457702	-0.00151528	-0.00584262	-0.00493964	-0.0051615	-0.00361444	0.000359297	0.00785091	0.0127391	0.0182647	0.0196259	0.0204091	0.0236222	0.0220794	0.0228062	0.0299395	0.0483776	0.0904821	0.157756	0.24843	0.380894	0.582683	0.854192	1.16802	1.46006	1.67582	1.77133	1.6968	1.44234
	-0.00702204	-0.00132078	0.00223437	0.0062899	0.0116052	0.0135462	0.0182351	0.0192316	0.0197528	0.0197197	0.0182521	0.0179286	0.021009	0.0181673	0.0141556	0.0115845	0.00615081	0.00285884	0.00171406	-0.00133498	-0.00199133	-0.00305571	-0.00764412	-0.00536902	-0.00276749	-0.000145539	0.00453909	0.0140263	0.0219717	0.0311938	0.0359145	0.039569	0.0455546	0.0462745	0.0495701	0.058095	0.0765571	0.115538	0.177744	0.265171	0.392878	0.584679	0.842804	1.15046	1.45441	1.70697	1.86558	1.88389	1.75067
	-0.00640744	-0.00350963	-0.00144554	0.000161852	0.00244753	0.00439558	0.00828051	0.00857181	0.00977175	0.00907231	0.00772923	0.00769033	0.00980553	0.00812113	0.00583597	0.00412942	0.00106146	-5.88542e-05	-0.000614879	-0.00114486	-0.000431309	-1.66617e-05	-0.0034352	-0.00161003	0.000613042	0.00150788	0.00444908	0.0120776	0.0191164	0.0265789	0.0299486	0.0323192	0.036152	0.0355036	0.0372741	0.0452135	0.0624591	0.0989458	0.158467	0.242552	0.362385	0.539314	0.779103	1.06871	1.36222	1.61899	1.79893	1.86218	1.79591
	-0.0127747	-0.00894672	-0.00626136	-0.00316408	0.0011207	0.00200841	0.00588854	0.00640382	0.00699108	0.00810146	0.00791126	0.0091127	0.0128255	0.0126733	0.0110734	0.00950758	0.00657668	0.00481016	0.00350705	0.00085578	0.000448496	-0.000506234	-0.00525227	-0.00641938	-0.00643331	-0.00709456	-0.00548304	0.000549011	0.00688251	0.0145765	0.0179395	0.0189309	0.0216666	0.0211259	0.0218817	0.0287787	0.043164	0.0756727	0.133968	0.216294	0.328411	0.492742	0.719117	1.00102	1.29769	1.57139	1.78733	1.90761	1.91315
	-0.0118501	-0.00753859	-0.00408468	2.84905e-06	0.00588926	0.00923991	0.015157	0.018924	0.0213034	0.0233519	0.0221728	0.0224024	0.0245655	0.0226177	0.019002	0.016021	0.0119101	0.0080392	0.00442841	-4.86178e-05	-0.00134621	-0.00287073	-0.00699336	-0.00833896	-0.00964632	-0.0111546	-0.0102292	-0.0049403	0.000309661	0.00624415	0.00783853	0.00745428	0.00875447	0.00875651	0.0104338	0.0170671	0.0283153	0.0537485	0.103539	0.173771	0.268407	0.40496	0.595775	0.843696	1.12026	1.39626	1.64558	1.83412	1.93978
	-0.0271659	-0.0237062	-0.0210362	-0.0165036	-0.0095251	-0.00596023	0.00155507	0.00539287	0.00802981	0.0123985	0.0140734	0.0175909	0.0223146	0.0217644	0.0196722	0.0175091	0.0135355	0.0101043	0.00659818	0.00223238	0.000224384	-0.00250432	-0.00746248	-0.0107588	-0.0137846	-0.0156936	-0.0161108	-0.0122659	-0.00887183	-0.00515463	-0.00509046	-0.0073926	-0.00825777	-0.00998079	-0.0110145	-0.0081574	-0.000498012	0.0192934	0.0616241	0.121827	0.202442	0.316093	0.478593	0.703774	0.975349	1.27333	1.57678	1.85894	2.09801
	-0.0268015	-0.0230346	-0.0196111	-0.0153351	-0.00841186	-0.00467566	0.00334495	0.007426	0.0098575	0.0132423	0.0146349	0.0183772	0.0220676	0.0218672	0.0195554	0.0166753	0.0123023	0.00875507	0.00532899	0.00229468	0.00130819	-0.00156603	-0.00607974	-0.00991065	-0.0134056	-0.0157025	-0.0169554	-0.0144438	-0.0120197	-0.0102131	-0.0115717	-0.0148903	-0.0165162	-0.0169941	-0.0166051	-0.0140659	-0.00769807	0.00977377	0.0479416	0.102687	0.175024	0.275513	0.419731	0.622491	0.873964	1.16147	1.46579	1.76172	2.02721
	-0.0235811	-0.0270888	-0.0299927	-0.0323207	-0.0326666	-0.0268251	-0.016496	-0.0100471	-0.00516451	-0.000147525	0.00276962	0.00849334	0.0123059	0.013496	0.0132129	0.0118376	0.00919451	0.00708459	0.00492252	0.00360173	0.00306769	0.000345427	-0.00387106	-0.00861529	-0.0122442	-0.0153235	-0.0181925	-0.0174403	-0.0167075	-0.0166154	-0.0195656	-0.0238733	-0.0255591	-0.0254408	-0.0249722	-0.0233046	-0.0210963	-0.0111557	0.0186174	0.0621728	0.115122	0.183773	0.28972	0.460101	0.696304	0.992052	1.33617	1.70687	2.07823
	-0.0284774	-0.0325134	-0.0358304	-0.0381856	-0.0383811	-0.0306346	-0.0201085	-0.0129419	-0.00794368	-0.00229541	0.00168691	0.00815688	0.0127449	0.0142299	0.0139055	0.0123522	0.00957593	0.00695444	0.00485008	0.00337105	0.00235903	-0.000125039	-0.00410604	-0.00859398	-0.0117459	-0.0148918	-0.0173425	-0.0165435	-0.0155134	-0.0149581	-0.0170451	-0.0206958	-0.0223867	-0.0218316	-0.0214041	-0.0199878	-0.0184182	-0.0103131	0.0153938	0.0539198	0.0993376	0.155736	0.246957	0.403797	0.635916	0.940844	1.30814	1.71888	2.146
	-0.0137874	-0.0163638	-0.0186791	-0.0201905	-0.0205725	-0.0136486	-0.00434657	0.00159179	0.00495904	0.00810834	0.0107937	0.0143721	0.0168407	0.0170354	0.015304	0.0122767	0.0081371	0.00475103	0.00202838	0.000773438	0.000139779	-0.00105109	-0.00306265	-0.00652444	-0.00767726	-0.00979095	-0.0112091	-0.0110732	-0.0112865	-0.0108809	-0.0126735	-0.0166309	-0.0191282	-0.0181448	-0.0180295	-0.0174489	-0.0179645	-0.013423	0.00649854	0.0354574	0.0670091	0.104471	0.169808	0.293934	0.492854	0.769286	1.11739	1.52479	1.96503
	-0.000376576	-0.00127937	-0.00128164	-0.00167267	-0.00108713	0.0042075	0.0108827	0.0151071	0.0177003	0.019943	0.0215848	0.0238965	0.0244027	0.024725	0.0226992	0.0195977	0.0158932	0.0117982	0.00719058	0.00362023	8.94917e-05	-0.00378021	-0.00705884	-0.0126199	-0.0153999	-0.0193305	-0.0221128	-0.0229712	-0.0228451	-0.0209846	-0.0204228	-0.0201187	-0.0210209	-0.0172185	-0.0143047	-0.0116322	-0.00998086	-0.00713837	0.00927283	0.0317677	0.0532452	0.0761439	0.125549	0.23199	0.419058	0.6966	1.05947	1.50167	1.99561
	-0.0127514	-0.0165514	-0.0195371	-0.0224373	-0.0244475	-0.0171397	-0.00936821	-0.0035448	0.000922986	0.00504012	0.00767966	0.0101631	0.0114423	0.0134975	0.0136258	0.011365	0.0096957	0.00727903	0.00397191	0.00222695	0.000572695	-0.00118234	-0.00232348	-0.00705269	-0.0100798	-0.014473	-0.0188924	-0.0213694	-0.0226098	-0.0235408	-0.0255453	-0.0281138	-0.0319305	-0.0310016	-0.0310387	-0.0292444	-0.0288201	-0.0288059	-0.0170344	-0.00196528	0.00996493	0.0199867	0.0534859	0.142626	0.31578	0.585238	0.950145	1.40592	1.9246
	-0.0151228	-0.0203736	-0.0252491	-0.0292174	-0.0311132	-0.0232041	-0.0147029	-0.00743525	-0.00142901	0.0045304	0.00842769	0.0119757	0.0144866	0.0167828	0.015688	0.0129694	0.0105758	0.00759394	0.00426185	0.00267731	0.00132677	-0.000427823	-0.00196518	-0.00781285	-0.011962	-0.0172372	-0.0227999	-0.0274557	-0.0303308	-0.0334464	-0.0371953	-0.041644	-0.0467556	-0.0460616	-0.0466135	-0.0465787	-0.0491787	-0.0528419	-0.0475196	-0.0405178	-0.038796	-0.0420167	-0.025104	0.0464014	0.207013	0.473007	0.845933	1.32014	1.86814
	-0.0162881	-0.0210616	-0.0246479	-0.0278544	-0.0293362	-0.0206899	-0.0117026	-0.00321939	0.00423562	0.0105544	0.0144363	0.0178435	0.0191442	0.0201846	0.0188089	0.0159364	0.013052	0.00839525	0.00388019	0.00214537	0.000657288	-0.00155228	-0.00354998	-0.00870745	-0.0126356	-0.0176212	-0.0226922	-0.0270581	-0.0301877	-0.0335893	-0.0365544	-0.0393869	-0.0427431	-0.0408102	-0.0409131	-0.0408775	-0.0433359	-0.0481499	-0.0489764	-0.0520621	-0.0614309	-0.0785939	-0.0800152	-0.0316071	0.109269	0.364466	0.73823	1.22905	1.81427
	-0.0224521	-0.0279174	-0.0319766	-0.0360688	-0.0387549	-0.0310428	-0.0227322	-0.0147743	-0.00679905	-0.000212696	0.00465164	0.00882806	0.0111946	0.013935	0.0143191	0.0121132	0.0101094	0.00657909	0.00351147	0.00382846	0.00333155	0.00158162	-0.00139903	-0.00810969	-0.0126749	-0.0188712	-0.0255056	-0.0330998	-0.0391822	-0.0463906	-0.052195	-0.0566013	-0.0600738	-0.0579638	-0.0591242	-0.0611916	-0.0659605	-0.0736339	-0.0807616	-0.0920839	-0.112507	-0.145603	-0.167058	-0.140278	-0.0159859	0.231034	0.604382	1.10669	1.71676
	-0.0186869	-0.0241793	-0.0281465	-0.0320393	-0.0362454	-0.0284567	-0.0202476	-0.0113968	-0.00332779	0.0019704	0.00507591	0.00809947	0.00932042	0.0110368	0.0123374	0.0107023	0.00852928	0.00521303	0.00166841	0.00194621	0.00175874	0.000515769	-0.000743485	-0.00561413	-0.00928399	-0.0146922	-0.0206129	-0.0280746	-0.0333244	-0.0397848	-0.0451664	-0.0489138	-0.0527927	-0.0509012	-0.0511493	-0.0518774	-0.0549478	-0.0618391	-0.0694096	-0.0805023	-0.0977836	-0.124001	-0.136474	-0.101687	0.029033	0.281565	0.658588	1.16372	1.77807
	-0.012795	-0.01993	-0.025821	-0.030953	-0.0373589	-0.0286826	-0.0210827	-0.012541	-0.00489602	0.000945799	0.00508027	0.00752824	0.00880326	0.00990754	0.0117083	0.0113299	0.0104118	0.00713633	0.00376219	0.00251542	0.000558399	-0.000818269	-0.00217504	-0.0065652	-0.010246	-0.0159096	-0.0221163	-0.0284563	-0.0332745	-0.0377837	-0.041503	-0.0444827	-0.0479766	-0.047358	-0.0487155	-0.0489759	-0.0502127	-0.054428	-0.0586457	-0.0671448	-0.0809835	-0.0994498	-0.102281	-0.0581157	0.0772846	0.323258	0.680696	1.15341	1.72477
	-0.0198625	-0.0207205	-0.0207358	-0.0200871	-0.0204814	-0.0129533	-0.00671822	-0.000442177	0.00457795	0.00816424	0.0106351	0.0115544	0.0121178	0.0126408	0.0131958	0.0130477	0.0119311	0.00889482	0.00530769	0.00257955	0.000658048	-0.00102008	-0.00369409	-0.00824305	-0.0118082	-0.0176535	-0.0235328	-0.0294359	-0.0328178	-0.0348624	-0.0370137	-0.0383047	-0.0401334	-0.0399069	-0.041682	-0.0428649	-0.0444505	-0.046654	-0.049477	-0.0568666	-0.0666669	-0.0751458	-0.0655699	-0.0108251	0.131119	0.380919	0.737705	1.20204	1.76174
	-0.0115088	-0.0131022	-0.0136988	-0.0140138	-0.0158455	-0.0107412	-0.00567714	-0.000380991	0.0050032	0.00859339	0.010842	0.0110726	0.0112907	0.0121745	0.013016	0.0129318	0.0118993	0.00884733	0.00457557	0.00185668	0.000393788	-0.00103851	-0.00388511	-0.00853619	-0.0113295	-0.0157151	-0.0216568	-0.0275942	-0.0313175	-0.0342835	-0.0366801	-0.0376573	-0.0392874	-0.03884	-0.0400648	-0.0405026	-0.0405438	-0.0417281	-0.0444408	-0.0530913	-0.0652254	-0.0751997	-0.0677825	-0.016349	0.122068	0.368244	0.722546	1.18714	1.75166
	-0.0295921	-0.0321567	-0.0335189	-0.0348251	-0.0373655	-0.0318996	-0.0265716	-0.0205601	-0.0142386	-0.00960377	-0.00591318	-0.00439346	-0.00347803	-0.00137401	0.000929997	0.00326697	0.00516569	0.00445897	0.00318633	0.00258481	0.00241451	0.00180211	-0.000348561	-0.00446908	-0.00681776	-0.011244	-0.0170718	-0.0233952	-0.028249	-0.032338	-0.0353087	-0.0365958	-0.0380154	-0.0382704	-0.0411545	-0.0429921	-0.0437146	-0.0449018	-0.0489566	-0.0590158	-0.0705352	-0.0761266	-0.0614018	-0.000784368	0.147241	0.402707	0.763767	1.23165	1.79536
	-0.0395782	-0.04417	-0.0479039	-0.0512842	-0.0552395	-0.0495103	-0.0441213	-0.0365539	-0.0288768	-0.0230137	-0.0181026	-0.0156988	-0.0134446	-0.0109433	-0.00849135	-0.00544791	-0.00242605	-0.00216919	-0.00194727	-0.000356605	0.00202194	0.00400849	0.00367769	0.00203921	0.00177554	-0.00117584	-0.00632756	-0.012621	-0.0183444	-0.0245467	-0.0297587	-0.0338456	-0.036632	-0.038804	-0.0438679	-0.0474763	-0.0495474	-0.0512051	-0.0594181	-0.0742571	-0.0873214	-0.0922256	-0.0807082	-0.0294055	0.104137	0.339924	0.676405	1.11387	1.64736
	CSD for high SF (10cycles/degree)
	-0.0212995	-0.0124005	-0.00237793	0.00846769	0.0168117	0.0223814	0.031381	0.0389982	0.0428716	0.0384328	0.035712	0.0306691	0.0253754	0.0159111	0.00930675	0.00593151	-0.00243795	-0.0129055	-0.017078	-0.0156003	-0.0144169	-0.00851656	-0.00166457	0.0131431	0.0245891	0.0289561	0.036368	0.0440649	0.0409991	0.0351504	0.0303142	0.0219581	0.0124359	0.00100979	-0.00261275	0.00227312	0.00683953	0.0112104	0.0144608	0.010526	0.00672152	0.00799701	0.00889773	0.010564	0.0123246	0.0190626	0.0443561	0.0969934	0.18466
	-0.0638302	-0.0581722	-0.049198	-0.0389944	-0.0308921	-0.027223	-0.0182357	-0.0100085	-0.00161521	0.000538808	0.00611509	0.0083272	0.00727462	0.00317369	0.00116571	-0.000908398	-0.0079265	-0.0169208	-0.0190016	-0.0172425	-0.0148014	-0.00591789	0.00265966	0.0156128	0.0283291	0.0361175	0.0448103	0.0539313	0.0508767	0.0467056	0.0421016	0.0331728	0.0268192	0.0204877	0.0185223	0.0253284	0.0310485	0.0362678	0.0378617	0.0320649	0.0259873	0.0230237	0.0158255	0.00737288	0.00143189	-0.000627738	0.0145833	0.0557215	0.131495
	-0.0698778	-0.0630752	-0.0534258	-0.0439033	-0.0372206	-0.0366632	-0.033411	-0.0300856	-0.0297261	-0.0327495	-0.0327017	-0.0329066	-0.0361903	-0.0399932	-0.0407945	-0.0373277	-0.0378263	-0.0371442	-0.0295681	-0.0218359	-0.0109109	0.00576809	0.0206448	0.0368043	0.053703	0.0576927	0.0604435	0.0624396	0.0538408	0.0481458	0.0400753	0.0289712	0.0216063	0.0169505	0.0165862	0.0242867	0.0353817	0.0453784	0.0521489	0.0494237	0.0458728	0.042418	0.0340762	0.0238011	0.0134102	0.00982086	0.0201884	0.054537	0.12337
	-0.0813223	-0.0765549	-0.0679339	-0.0598481	-0.0563156	-0.0552936	-0.0525437	-0.0513542	-0.0531398	-0.0572813	-0.0585449	-0.0570476	-0.058189	-0.0609738	-0.0579624	-0.0526935	-0.0518678	-0.0469047	-0.034727	-0.023666	-0.00768301	0.0114253	0.0262823	0.045758	0.0643423	0.0697341	0.0769815	0.081706	0.0745362	0.0683629	0.0578323	0.0472518	0.0415119	0.0338644	0.032155	0.0387067	0.0468217	0.0499985	0.0500019	0.0422566	0.0359611	0.0279642	0.0156957	0.00292705	-0.0122057	-0.0197118	-0.0150187	0.0152092	0.0792785
	-0.0714984	-0.0635368	-0.0502707	-0.0389726	-0.0308875	-0.0274393	-0.0209306	-0.0189061	-0.0225657	-0.0286351	-0.0313636	-0.0317712	-0.035438	-0.0414368	-0.0432597	-0.0414552	-0.0450298	-0.0424696	-0.0321328	-0.0232164	-0.0105985	0.00593464	0.0192714	0.0412099	0.0617153	0.0667711	0.0748225	0.0780454	0.0684049	0.0584898	0.0459161	0.0341504	0.0245794	0.0114641	0.00612088	0.0114504	0.0197044	0.0222786	0.0234555	0.0201921	0.0159643	0.00834754	-0.00163651	-0.0125041	-0.0272438	-0.0342701	-0.0299898	0.00208239	0.0663132
	-0.102285	-0.0921282	-0.0784284	-0.0658585	-0.0546975	-0.0483571	-0.0400225	-0.035094	-0.036912	-0.0411664	-0.0442725	-0.044759	-0.0447009	-0.0472027	-0.0475142	-0.0456999	-0.0476164	-0.0438077	-0.0326052	-0.0226976	-0.00927951	0.00829678	0.0216656	0.0414412	0.0617463	0.0685564	0.0790897	0.0859339	0.0795599	0.0727217	0.061344	0.0493154	0.0374959	0.0238063	0.0150921	0.0154605	0.0184494	0.0161552	0.0146305	0.010027	0.00793221	0.00364736	-0.00321945	-0.0132623	-0.0261088	-0.0302791	-0.0259301	0.00273427	0.0597353
	-0.152983	-0.129551	-0.100405	-0.0734107	-0.047923	-0.0453446	-0.0418671	-0.0427607	-0.0518594	-0.0605089	-0.0665039	-0.0684228	-0.0708109	-0.0744924	-0.0748992	-0.0724016	-0.0712666	-0.0624547	-0.0419982	-0.0251794	-0.00463264	0.0186631	0.0354927	0.0569404	0.0790431	0.087794	0.0986467	0.103559	0.096102	0.0866766	0.0691031	0.0526811	0.0381634	0.0267801	0.018006	0.0172246	0.0187763	0.0151542	0.0102194	0.00258053	0.000818491	-0.00430537	-0.0121715	-0.0253106	-0.0403585	-0.0429534	-0.0356613	-0.00295106	0.0555395
	-0.154769	-0.135719	-0.110681	-0.0863923	-0.0642879	-0.0598767	-0.0554562	-0.0550806	-0.0607521	-0.0662919	-0.0705556	-0.0713042	-0.0727934	-0.0761983	-0.0761224	-0.0742705	-0.0731315	-0.0634616	-0.0435892	-0.0266918	-0.0047726	0.0202803	0.0380363	0.0588467	0.0801834	0.0885704	0.0973597	0.0979773	0.0877073	0.0760125	0.0575671	0.0400901	0.0257622	0.0145867	0.00628657	0.00582461	0.00789576	0.00661653	0.00268496	-0.00384008	-0.00641675	-0.0125318	-0.0216716	-0.0368152	-0.0542624	-0.0593989	-0.0536773	-0.0244937	0.0297033
	-0.13561	-0.118062	-0.0960892	-0.0790883	-0.0652706	-0.0666728	-0.0695253	-0.0748315	-0.0856883	-0.0955285	-0.106035	-0.111708	-0.117738	-0.116445	-0.109556	-0.101728	-0.0929197	-0.0765545	-0.0495506	-0.0266735	0.000753702	0.0302855	0.0535406	0.0720115	0.0908765	0.0999581	0.107598	0.108213	0.101592	0.0936383	0.0819169	0.0696319	0.05956	0.0554415	0.0503572	0.0524358	0.056171	0.0560595	0.0503531	0.0435113	0.0397031	0.0307114	0.0192465	0.00131237	-0.0163587	-0.0218054	-0.0144776	0.0144782	0.0625916
	-0.093717	-0.0777551	-0.0586946	-0.0492637	-0.0405753	-0.045548	-0.0518551	-0.0594986	-0.0728271	-0.0830177	-0.0940125	-0.0998894	-0.108487	-0.104069	-0.0956882	-0.0891026	-0.0800178	-0.0655153	-0.0438647	-0.0249568	-0.000243183	0.0270769	0.0502102	0.0631094	0.0780525	0.0852514	0.0870153	0.0801908	0.0697036	0.060359	0.0466648	0.0336177	0.0258856	0.0250821	0.0196091	0.0228901	0.0289623	0.0351763	0.0358456	0.0297181	0.0257469	0.0131218	-0.00254778	-0.0206083	-0.0372767	-0.04529	-0.0421582	-0.0262992	-0.00231436
	-0.100386	-0.0803624	-0.0589211	-0.0445682	-0.0332723	-0.0377802	-0.0437533	-0.0533254	-0.0692246	-0.0790969	-0.0908371	-0.098863	-0.106033	-0.104748	-0.0965034	-0.0927079	-0.0854411	-0.0684973	-0.0439324	-0.0212325	0.00423497	0.0318561	0.0524438	0.0643594	0.0769029	0.0820141	0.0815104	0.0714949	0.0589735	0.0470165	0.0308192	0.0150193	0.00682669	0.00549636	0.0017043	0.00566173	0.0130746	0.0185039	0.0160501	0.010172	0.00833611	-0.00333153	-0.0187591	-0.0383189	-0.0598988	-0.0690185	-0.0650914	-0.0483433	-0.0230487
	-0.108519	-0.0829008	-0.0570783	-0.0387423	-0.0212722	-0.021044	-0.0253802	-0.0331622	-0.0489171	-0.061936	-0.0766308	-0.085651	-0.0921846	-0.0902825	-0.0837612	-0.081168	-0.0741485	-0.0591473	-0.037524	-0.0148473	0.00902735	0.0324373	0.0479875	0.0545717	0.0610649	0.0617465	0.0590739	0.0453249	0.029764	0.0138335	-0.00641975	-0.026003	-0.0366734	-0.0404029	-0.0469052	-0.0480503	-0.0468544	-0.0445157	-0.0489202	-0.0564087	-0.0578425	-0.0641398	-0.0754836	-0.0912538	-0.107571	-0.109532	-0.100263	-0.0811348	-0.0573041
	-0.142472	-0.119558	-0.0957681	-0.0795779	-0.0645111	-0.0620423	-0.0631545	-0.070677	-0.0856023	-0.0977532	-0.109796	-0.118841	-0.122161	-0.115254	-0.10411	-0.0984249	-0.0857356	-0.065265	-0.040085	-0.013703	0.0122592	0.0389428	0.0552714	0.06122	0.0665821	0.0689378	0.0637892	0.0481174	0.0330666	0.0143412	-0.00862506	-0.0298375	-0.0449654	-0.0509894	-0.0591854	-0.063572	-0.0651867	-0.0644293	-0.070932	-0.0766093	-0.0773765	-0.0833287	-0.0908737	-0.105588	-0.121364	-0.123536	-0.11517	-0.0993589	-0.0849199
	-0.133444	-0.108303	-0.0825767	-0.0641885	-0.0459872	-0.0423391	-0.0405799	-0.0462579	-0.0607314	-0.074033	-0.0872435	-0.0976966	-0.104305	-0.0998279	-0.093227	-0.0915021	-0.0822467	-0.0643826	-0.0410645	-0.0166201	0.00806516	0.0345184	0.0536221	0.0602914	0.0671962	0.0721227	0.0679444	0.0529726	0.0378201	0.0209263	0.000811092	-0.0208	-0.0376996	-0.042576	-0.0494949	-0.0527512	-0.0534474	-0.0498569	-0.0523883	-0.0550196	-0.0547671	-0.0591321	-0.0637368	-0.0762301	-0.0901012	-0.0930445	-0.084934	-0.0690355	-0.0564438
	-0.118849	-0.0974665	-0.0771726	-0.0658185	-0.0534829	-0.0539898	-0.0585128	-0.0675181	-0.080196	-0.0925598	-0.106427	-0.116548	-0.122116	-0.11313	-0.103201	-0.0986274	-0.0847214	-0.063214	-0.0378548	-0.0122316	0.0157689	0.0407061	0.0575437	0.0585108	0.0606001	0.0635196	0.0551605	0.0359923	0.0188175	0.00203782	-0.0208606	-0.0423905	-0.055949	-0.0574877	-0.0638606	-0.0691168	-0.0729383	-0.0715515	-0.0763338	-0.083015	-0.0838152	-0.0883735	-0.0971064	-0.111932	-0.124934	-0.12863	-0.121911	-0.114794	-0.12355
	-0.100024	-0.0795679	-0.0595259	-0.0489381	-0.0382181	-0.0409724	-0.0470846	-0.0598226	-0.0764686	-0.0937442	-0.110081	-0.121799	-0.129821	-0.12075	-0.109204	-0.104086	-0.0895749	-0.0657238	-0.0378082	-0.0089042	0.0212261	0.0461574	0.0619085	0.0603836	0.0586004	0.057821	0.0449416	0.019339	-0.00154172	-0.0223344	-0.0484154	-0.0701852	-0.083315	-0.0860212	-0.0915393	-0.0949469	-0.0985163	-0.0949692	-0.0995499	-0.106741	-0.109435	-0.116568	-0.126764	-0.141456	-0.156272	-0.163463	-0.158297	-0.153594	-0.168843
	-0.0526091	-0.0456801	-0.0419691	-0.0457224	-0.0496068	-0.0488011	-0.0524297	-0.0626994	-0.0755852	-0.0881924	-0.100466	-0.107923	-0.110929	-0.0978701	-0.0837866	-0.0807198	-0.0697167	-0.0497012	-0.0268579	-0.00299154	0.0214187	0.0397366	0.0509082	0.0442386	0.0380223	0.0356627	0.0233812	0.00112332	-0.0159013	-0.0299988	-0.047737	-0.0645935	-0.0715534	-0.0704979	-0.0697741	-0.0660481	-0.0653687	-0.0574033	-0.0590752	-0.0640384	-0.0650131	-0.067549	-0.0760113	-0.0911076	-0.107893	-0.122208	-0.1254	-0.136228	-0.173201
	-0.030355	-0.0170846	-0.00758103	-0.00690744	-0.00684049	-0.0098815	-0.0165062	-0.0298143	-0.0478157	-0.0654493	-0.081791	-0.0928919	-0.0991804	-0.0872815	-0.0738301	-0.0701068	-0.0595722	-0.0420011	-0.0208071	0.00152477	0.0221746	0.0362185	0.0451238	0.036629	0.027139	0.0236776	0.0116397	-0.007438	-0.0208783	-0.0322142	-0.0485506	-0.0654329	-0.0749384	-0.0772967	-0.0774064	-0.0751122	-0.0769529	-0.072084	-0.076331	-0.0824669	-0.0812179	-0.0770131	-0.0782545	-0.0854924	-0.0947979	-0.103275	-0.101908	-0.111007	-0.150722
	-0.0485423	-0.0364511	-0.027174	-0.0236691	-0.0203269	-0.0195679	-0.0211176	-0.0289999	-0.0394511	-0.0486379	-0.0565738	-0.0619388	-0.0629967	-0.0535942	-0.0437143	-0.0433585	-0.0381264	-0.0259865	-0.0116661	0.00505925	0.0202777	0.029066	0.0321959	0.0219468	0.00820166	0.00239023	-0.0108453	-0.0312783	-0.0477947	-0.0622117	-0.083587	-0.104589	-0.117485	-0.124312	-0.124799	-0.126633	-0.131567	-0.126803	-0.12906	-0.133393	-0.129479	-0.12439	-0.123892	-0.12829	-0.135019	-0.138951	-0.13577	-0.148386	-0.195196
	-0.0711981	-0.0594845	-0.0512839	-0.046043	-0.0417611	-0.0407745	-0.0457877	-0.0553802	-0.0668412	-0.0777021	-0.0855491	-0.089551	-0.0859099	-0.0760135	-0.0649497	-0.0606856	-0.048149	-0.03073	-0.0130283	0.00638018	0.0258274	0.0355026	0.0364368	0.0283956	0.014118	0.0059323	-0.0134928	-0.0381403	-0.0559054	-0.0718143	-0.0954677	-0.117514	-0.130043	-0.136423	-0.13301	-0.133987	-0.135533	-0.132757	-0.137246	-0.141037	-0.138376	-0.129639	-0.125729	-0.131172	-0.141549	-0.149166	-0.153871	-0.176753	-0.240563
	-0.0768976	-0.0663254	-0.0593414	-0.0551248	-0.0507605	-0.0529109	-0.0605053	-0.0714319	-0.0818457	-0.0913583	-0.0967372	-0.0971398	-0.0908974	-0.0769324	-0.06406	-0.0565905	-0.0410588	-0.0215612	-0.00388749	0.0133341	0.0310641	0.0367632	0.0335369	0.0184829	0.000809494	-0.0108927	-0.0323711	-0.0579901	-0.0767484	-0.091886	-0.113923	-0.132937	-0.144035	-0.147888	-0.145493	-0.147517	-0.152325	-0.152829	-0.159026	-0.167854	-0.170927	-0.165142	-0.162939	-0.168492	-0.177436	-0.186109	-0.196519	-0.231508	-0.314564
	0.0654867	0.0509181	0.0336894	0.0134883	-0.00626248	-0.0147532	-0.0271332	-0.0454814	-0.062296	-0.0767828	-0.0852254	-0.087973	-0.0846482	-0.0726891	-0.0639179	-0.0555583	-0.0425234	-0.024055	-0.00423038	0.0138275	0.0306016	0.0352335	0.0324096	0.0188097	0.00390924	-0.00842417	-0.029838	-0.0551098	-0.0753409	-0.0916545	-0.111388	-0.128985	-0.139096	-0.142024	-0.13802	-0.138584	-0.140962	-0.138922	-0.142212	-0.145184	-0.144849	-0.136982	-0.133543	-0.135926	-0.140231	-0.143492	-0.148897	-0.181209	-0.269407
	0.108317	0.0941071	0.0758206	0.0534394	0.0325915	0.0214585	0.00594747	-0.0115397	-0.0249278	-0.0384299	-0.0494253	-0.0538524	-0.0557851	-0.0476248	-0.0410416	-0.0343249	-0.0243128	-0.00961672	0.00548206	0.017385	0.0291314	0.0261753	0.0212181	0.00717581	-0.0118424	-0.0264709	-0.0455172	-0.0664157	-0.0852454	-0.0967497	-0.109945	-0.116776	-0.116263	-0.112477	-0.103008	-0.103078	-0.108761	-0.112215	-0.117499	-0.123507	-0.125855	-0.121025	-0.122436	-0.125664	-0.127063	-0.126984	-0.132142	-0.175718	-0.288945
	0.0959985	0.0843474	0.0681412	0.0481209	0.0291201	0.0187753	0.00300674	-0.0133071	-0.025527	-0.0380804	-0.047401	-0.052712	-0.0537876	-0.0453759	-0.0380003	-0.029418	-0.0191979	-0.00616495	0.00695277	0.0172348	0.0271299	0.0241594	0.0191701	0.00500175	-0.0150898	-0.0297781	-0.04613	-0.0622465	-0.0762233	-0.084968	-0.0974446	-0.103001	-0.102837	-0.100026	-0.0891334	-0.089155	-0.0950862	-0.101259	-0.109088	-0.114833	-0.115197	-0.109037	-0.108743	-0.110814	-0.112449	-0.111088	-0.117072	-0.163236	-0.280908
	0.0806291	0.0645365	0.0444457	0.0251583	0.00626847	-0.00311623	-0.0181039	-0.0359815	-0.0488734	-0.0582559	-0.0596451	-0.0557263	-0.0476974	-0.0367423	-0.0261944	-0.0163824	-0.00722075	0.00515545	0.016534	0.0242968	0.028559	0.0209041	0.00986271	-0.00650222	-0.0291143	-0.0460924	-0.0627807	-0.0745119	-0.0852029	-0.0924389	-0.10181	-0.10537	-0.10434	-0.0999176	-0.0852196	-0.0829834	-0.0874155	-0.0935842	-0.102203	-0.10699	-0.105271	-0.0970009	-0.0941456	-0.095821	-0.0997128	-0.099417	-0.107785	-0.159917	-0.278245
	0.0821223	0.0700282	0.0551971	0.0401138	0.0250749	0.013422	-0.00463427	-0.0220159	-0.0370436	-0.047673	-0.0498037	-0.0460606	-0.0402629	-0.0327843	-0.025679	-0.0166918	-0.0081512	0.00217976	0.0124186	0.0203092	0.0244246	0.0163137	0.00811849	-0.00272393	-0.0204618	-0.0357357	-0.0499648	-0.059029	-0.0669627	-0.0731332	-0.080163	-0.0819946	-0.0811419	-0.0778264	-0.0658971	-0.0636744	-0.0672641	-0.0739833	-0.0835481	-0.0893498	-0.0880998	-0.0798362	-0.077612	-0.0807094	-0.0840579	-0.0830417	-0.0945974	-0.151457	-0.27469
	0.0934949	0.0815197	0.065191	0.0485422	0.033263	0.0183164	-0.00173866	-0.0183673	-0.0325064	-0.0438279	-0.0460456	-0.0435049	-0.0368643	-0.0296565	-0.0236002	-0.0120117	-0.000564016	0.00962779	0.0163315	0.022647	0.0230995	0.0126139	0.00346329	-0.00681975	-0.0252257	-0.0431618	-0.0602661	-0.0716661	-0.0820399	-0.0920042	-0.100254	-0.102912	-0.105599	-0.106247	-0.0990861	-0.103376	-0.113063	-0.126546	-0.139541	-0.148473	-0.151024	-0.145089	-0.143478	-0.145095	-0.144179	-0.137593	-0.14634	-0.199315	-0.318466
	0.0809063	0.0663252	0.0459072	0.0271573	0.0116159	-0.000594128	-0.0190094	-0.0327453	-0.0417024	-0.0477388	-0.0461502	-0.0400877	-0.0289477	-0.0205141	-0.0134837	-0.000650427	0.0113854	0.0204132	0.0240725	0.026619	0.0234644	0.00926588	-0.00350933	-0.0172136	-0.0366304	-0.0572166	-0.0743758	-0.0828331	-0.0919033	-0.0980708	-0.100482	-0.0952807	-0.0901506	-0.0826986	-0.0744167	-0.0785953	-0.085761	-0.101833	-0.115146	-0.124859	-0.130104	-0.130482	-0.134198	-0.140068	-0.139283	-0.132431	-0.148125	-0.211733	-0.348553
	0.0877314	0.0759744	0.0557185	0.0364284	0.020901	0.00744069	-0.0150128	-0.0327893	-0.0465788	-0.057962	-0.0592021	-0.0578767	-0.0467156	-0.0374399	-0.0308526	-0.0176757	-0.00270607	0.0119418	0.0200163	0.0255501	0.0240891	0.0130766	0.00106446	-0.00925921	-0.0237948	-0.0423026	-0.056267	-0.0634846	-0.07083	-0.0778449	-0.07963	-0.0738093	-0.0685243	-0.0632541	-0.0608233	-0.0672702	-0.0779477	-0.0968157	-0.111954	-0.120334	-0.124722	-0.119881	-0.115569	-0.112822	-0.103042	-0.0878843	-0.0990285	-0.165521	-0.311165
	0.132556	0.120187	0.100189	0.0800592	0.0630487	0.0447988	0.0222059	0.00525967	-0.00765113	-0.0182623	-0.0194406	-0.0204365	-0.0142838	-0.00929969	-0.00523497	0.00510011	0.0127948	0.0231133	0.028318	0.0278	0.0186541	0.00329757	-0.0100607	-0.0219583	-0.0358185	-0.0512404	-0.0560628	-0.0559971	-0.0588474	-0.0588295	-0.0516682	-0.0376571	-0.0260551	-0.013451	-0.00613615	-0.00825795	-0.0174872	-0.0336543	-0.0442519	-0.0471975	-0.0461455	-0.037625	-0.0292335	-0.0180109	0.00166201	0.0266002	0.0231884	-0.0371917	-0.175211
	0.157559	0.144294	0.124421	0.105672	0.0915523	0.0756525	0.0543514	0.0363961	0.0215824	0.00890895	0.00564705	0.00366357	0.00889935	0.00917195	0.00638739	0.00974811	0.0136655	0.0196961	0.0214096	0.0205227	0.0136854	-0.00043045	-0.0127114	-0.019357	-0.0282409	-0.0379877	-0.0403913	-0.0373281	-0.0373861	-0.0373565	-0.0299123	-0.0147234	-0.0013231	0.0120629	0.0202338	0.019443	0.0120241	-0.00329164	-0.0127511	-0.0127695	-0.0099198	-0.000507089	0.00761763	0.0174928	0.0377313	0.0621944	0.0618351	0.0095091	-0.117112
	0.0587895	0.0653786	0.0649192	0.0647403	0.0684363	0.0537554	0.0341689	0.0180717	0.00538609	-0.00420595	-0.00603981	-0.00654049	-0.00094298	0.000106396	0.000248062	0.00357909	0.00950826	0.0170807	0.0193325	0.0181701	0.0119085	-0.000229862	-0.00917072	-0.0136896	-0.0231864	-0.0333026	-0.0364659	-0.0336081	-0.032006	-0.0300828	-0.0219679	-0.00514824	0.00728447	0.0212359	0.0310509	0.0329499	0.0268799	0.0113281	-0.000160179	-0.00473588	-0.00472543	0.00234848	0.0120845	0.0241838	0.0457785	0.0710407	0.0719282	0.0203427	-0.100087
	0.0214807	0.0272193	0.0296282	0.0354825	0.0474025	0.0344963	0.0183311	0.00460288	-0.00749131	-0.0133272	-0.00622068	0.00292861	0.0145023	0.0181249	0.0167103	0.0198868	0.023021	0.026114	0.0259723	0.0217358	0.00871772	-0.00628809	-0.0175079	-0.0244698	-0.0332639	-0.0439179	-0.0464901	-0.0429204	-0.0372958	-0.0323123	-0.0225592	-0.0125199	-0.0082973	-0.000687195	0.0015478	-0.00145914	-0.0107452	-0.0284747	-0.0478497	-0.0589024	-0.0626741	-0.056456	-0.046114	-0.0334281	-0.0080095	0.020346	0.0265004	-0.0109999	-0.102939
	0.0297113	0.0326562	0.0314491	0.0341688	0.0438244	0.0273802	0.00675007	-0.0111166	-0.0265329	-0.0353559	-0.0312677	-0.0222307	-0.00822573	-0.00240888	-0.00248227	0.00325522	0.0112998	0.0196588	0.0241443	0.0231085	0.0135007	-0.00050313	-0.0130547	-0.0195601	-0.0258412	-0.0360081	-0.0401592	-0.0395277	-0.0349504	-0.0301139	-0.0185942	-0.00609747	-0.00103743	0.00445036	0.000489846	-0.00870877	-0.0216522	-0.0414655	-0.0639319	-0.0782304	-0.0879413	-0.0854522	-0.0741585	-0.0581899	-0.0268356	0.00451304	0.00998954	-0.0309477	-0.125989
	0.0299944	0.0332408	0.0310228	0.0312805	0.0392028	0.026726	0.00964459	-0.00346294	-0.0171161	-0.0265514	-0.0259385	-0.0235021	-0.0146172	-0.00983544	-0.0117787	-0.00703026	0.000751497	0.00854096	0.0122659	0.0118605	0.00592648	-0.00029219	-0.00403864	-0.00556167	-0.00773953	-0.0146831	-0.0131788	-0.0118364	-0.00671214	-0.000962716	0.0111491	0.0219781	0.0245437	0.0270936	0.0193891	0.00908868	-0.00508595	-0.020188	-0.037794	-0.0514244	-0.0620409	-0.0593398	-0.0429317	-0.0183367	0.0227397	0.0626652	0.0754016	0.0406965	-0.0432117
	0.0319039	0.0339016	0.0292895	0.0282634	0.0348868	0.0234425	0.00863774	-0.0061936	-0.0178758	-0.0235744	-0.0236237	-0.023234	-0.013368	-0.00756878	-0.00923473	-0.00481953	0.00226139	0.0112894	0.0133133	0.00932315	0.00322418	-0.000602663	-0.00602457	-0.00892024	-0.00851616	-0.0105282	-0.00374068	-0.00031476	0.00791649	0.0178989	0.0330574	0.0461948	0.0546002	0.0621699	0.0548915	0.0429322	0.0277029	0.0156882	0.00162266	-0.0109668	-0.0211581	-0.0163288	0.0043531	0.0350639	0.0852322	0.132517	0.155165	0.130347	0.0604759
	-0.0156155	-0.0107304	-0.00984372	-0.00595096	0.00461744	-0.00371027	-0.0142383	-0.027193	-0.0373101	-0.0402097	-0.0362058	-0.0334159	-0.0224495	-0.0175289	-0.0190096	-0.0164173	-0.00930126	0.002523	0.00887842	0.00742535	0.00310665	0.0015141	-0.00158573	-0.00134639	0.00172345	0.00347969	0.0117013	0.0148883	0.0209121	0.0318607	0.047928	0.0628432	0.0716057	0.0796695	0.0745599	0.0661474	0.054568	0.0472901	0.0380304	0.0225089	0.00659132	0.00817764	0.0303335	0.0631725	0.110082	0.152286	0.172299	0.148795	0.0882797
	0.0285268	0.0300981	0.0290009	0.0293728	0.034532	0.0225272	0.0104798	-0.00515067	-0.0198896	-0.0277671	-0.0266356	-0.0254923	-0.0174582	-0.0157612	-0.0183744	-0.0206034	-0.0163142	-0.00494002	0.00220218	0.00250372	0.000650885	0.00139008	0.000672124	0.00595953	0.0114795	0.0169996	0.0264353	0.0272652	0.0343721	0.042538	0.055579	0.0668047	0.0719855	0.0758062	0.0692881	0.0609872	0.0484467	0.0460301	0.0384143	0.0236571	0.00512651	0.00737741	0.0348995	0.077933	0.135288	0.191309	0.232377	0.236791	0.219649
	0.0253347	0.0210518	0.0173397	0.0157939	0.0170474	0.00696374	-0.000779517	-0.0132047	-0.0245706	-0.0282083	-0.0251946	-0.0210709	-0.0139869	-0.0124399	-0.0125119	-0.0136983	-0.0101553	-0.00131515	0.00405703	0.00170165	-0.00146261	-0.00168699	-0.00253535	0.00235262	0.00785775	0.0148846	0.0248018	0.0292331	0.0404739	0.0543668	0.0714479	0.0861357	0.0944197	0.100909	0.0986726	0.0931361	0.0839522	0.0834472	0.0756109	0.0577581	0.036401	0.0367362	0.0659248	0.111228	0.171823	0.229683	0.275899	0.29199	0.298427
	0.00376871	-0.00168296	-0.00375281	-0.00410688	-0.00326969	-0.00976394	-0.01666	-0.0268122	-0.0366648	-0.0410088	-0.0383624	-0.0309094	-0.0233038	-0.0218334	-0.0197683	-0.0184443	-0.0125291	-0.00360223	0.0028524	0.00209536	0.000282717	-0.000522971	-0.00153148	0.0052996	0.0101635	0.0159366	0.0235176	0.0240256	0.0333527	0.0435307	0.0550069	0.0655767	0.0679235	0.0637981	0.0489143	0.0315079	0.013849	0.00965951	-0.000681042	-0.0224873	-0.048564	-0.0519655	-0.0190725	0.0344883	0.103116	0.169456	0.226393	0.257917	0.287793
	-0.0289265	-0.0377382	-0.042767	-0.0462993	-0.0498109	-0.0565547	-0.0628062	-0.0703733	-0.0766066	-0.0757745	-0.0677035	-0.0559339	-0.0456951	-0.0383114	-0.0292998	-0.021478	-0.0118312	0.00291769	0.012342	0.00988152	0.00312832	0.000517346	-0.000844804	0.000856722	0.00170759	0.00280283	0.00846124	0.00545718	0.0143863	0.0279096	0.0420769	0.0514507	0.0513486	0.0474503	0.0325764	0.014277	-0.00374962	-0.00693622	-0.018085	-0.0443854	-0.0772436	-0.0845764	-0.0539983	-0.00380526	0.0583793	0.118618	0.166924	0.187606	0.211988
	-0.0080144	-0.0237709	-0.0342623	-0.0415894	-0.0496878	-0.0564	-0.060129	-0.0658653	-0.0717692	-0.071422	-0.0640675	-0.0522601	-0.0419285	-0.0363253	-0.0275848	-0.0206041	-0.0132422	0.000380864	0.00877714	0.00702524	0.00122192	0.00114914	-0.000160101	0.0025419	0.00451191	0.00839831	0.0159968	0.0132618	0.0205958	0.033505	0.047406	0.0549975	0.0532487	0.046512	0.0283051	0.00498289	-0.0158224	-0.0202639	-0.0306834	-0.0614259	-0.101777	-0.111628	-0.0796841	-0.027536	0.0338346	0.0946434	0.145244	0.170126	0.207245
	-0.00038798	-0.0173699	-0.0309923	-0.0431725	-0.0586903	-0.0643173	-0.0669917	-0.0722451	-0.0756024	-0.0752051	-0.0735809	-0.068173	-0.0601972	-0.0575331	-0.0485252	-0.0431472	-0.0344583	-0.0176929	-0.00732233	-0.00429882	0.000903981	0.00681844	0.0101766	0.0206812	0.0287165	0.0396227	0.0515567	0.0500297	0.0557147	0.0646464	0.0730737	0.0811324	0.0791811	0.0693512	0.0502009	0.0276817	0.0103494	0.0141965	0.0155606	-0.00791756	-0.0468018	-0.0548584	-0.0138437	0.0515275	0.118159	0.179021	0.227161	0.249656	0.290039
	-0.0233459	-0.0458574	-0.0627097	-0.0784675	-0.0982513	-0.0969841	-0.0899071	-0.08868	-0.0858307	-0.0769443	-0.0677799	-0.0566079	-0.0449977	-0.038352	-0.0257401	-0.021471	-0.0163068	-0.0041142	0.00147031	-0.000336115	-0.000269789	0.00276756	0.00247111	0.00811407	0.01117	0.0165049	0.0234466	0.0199814	0.0217384	0.0287506	0.0348359	0.0396519	0.0369412	0.0290003	0.0138731	-0.00332859	-0.0155311	-0.00412954	0.00422609	-0.0192567	-0.0576282	-0.0647063	-0.0230474	0.0410873	0.102466	0.160336	0.205741	0.22459	0.26808
	-0.0347119	-0.0519164	-0.0632436	-0.0725461	-0.0865073	-0.0874327	-0.0791527	-0.0777317	-0.0756934	-0.0685652	-0.0588178	-0.045248	-0.0332759	-0.0284703	-0.0173334	-0.0134162	-0.0106709	-0.00170461	0.0019135	4.38536e-05	-0.000593225	-0.000120694	-0.000976089	0.00479967	0.00821061	0.012514	0.0144758	0.00989868	0.0121686	0.0195121	0.0235691	0.0257332	0.0197291	0.00910182	-0.00782974	-0.0284293	-0.0398481	-0.0299005	-0.02624	-0.0576585	-0.103925	-0.112821	-0.0714315	-0.0149239	0.0360217	0.0832771	0.117179	0.126257	0.164688
	-0.0138863	-0.0342279	-0.047689	-0.0600142	-0.0790773	-0.0823201	-0.0764406	-0.0753747	-0.0728235	-0.0670527	-0.0568692	-0.0429288	-0.0324513	-0.0283959	-0.0142856	-0.00960152	-0.00676134	0.00192456	0.00424078	0.00185765	-0.000875895	-0.00152263	-0.00228299	0.00299606	0.00377561	0.00624972	0.00555066	-0.00133015	-0.0014986	0.00288438	0.00478136	0.0023931	-0.0103047	-0.0266533	-0.0462397	-0.0691369	-0.082234	-0.0720049	-0.0673845	-0.097492	-0.143672	-0.151021	-0.104645	-0.0406091	0.0154523	0.0699352	0.108819	0.122417	0.170147
	0.0144594	-0.0147781	-0.0368911	-0.0564333	-0.0831813	-0.087344	-0.0813182	-0.0794252	-0.075138	-0.067578	-0.0564573	-0.040096	-0.0290439	-0.0241645	-0.00990337	-0.00287595	0.000995573	0.00940307	0.00880515	0.00407646	-0.00142522	-0.00433192	-0.00769435	-0.00371451	-0.00156962	-0.00166868	-0.0049894	-0.0124872	-0.0112689	-0.00896145	-0.00918366	-0.011955	-0.0236254	-0.0414017	-0.0662688	-0.092536	-0.108086	-0.0988204	-0.0907415	-0.116441	-0.158371	-0.161372	-0.112769	-0.0484498	0.0108867	0.0682807	0.107496	0.116485	0.153347
	-0.0193009	-0.0447812	-0.0626129	-0.0773893	-0.0994555	-0.101411	-0.0945059	-0.0924321	-0.090405	-0.0829701	-0.0741611	-0.05708	-0.0455748	-0.0401222	-0.0258588	-0.0147777	-0.00754605	0.00133691	0.00713697	0.00550929	0.00150751	-0.00118671	-0.00430991	0.000750721	0.00474393	0.00683508	0.00323584	-0.00168391	-0.00523531	-0.00120154	0.000602347	-0.00124844	-0.0137445	-0.0347217	-0.0607085	-0.0908622	-0.105981	-0.097132	-0.0838695	-0.108119	-0.148883	-0.153936	-0.107933	-0.0522156	-0.0120816	0.0191899	0.0267858	0.00505119	0.0059466
	-0.0285926	-0.0508186	-0.0675031	-0.0814221	-0.100958	-0.102063	-0.0958735	-0.0940618	-0.0909589	-0.0833409	-0.0759317	-0.0598253	-0.0479462	-0.0417655	-0.0278879	-0.016532	-0.00818489	0.00152939	0.00696278	0.00635209	0.0040573	0.000382518	-0.00210358	0.00174746	0.00341014	0.00237875	-0.0026599	-0.010394	-0.0164061	-0.0149856	-0.015679	-0.0166863	-0.0283544	-0.0475303	-0.0714643	-0.0992749	-0.11335	-0.104138	-0.0895592	-0.113031	-0.155255	-0.166998	-0.132339	-0.0878842	-0.0633176	-0.0495133	-0.0604926	-0.099073	-0.116774
	-0.0328732	-0.0562162	-0.0752021	-0.0893452	-0.108834	-0.109072	-0.10108	-0.09718	-0.092396	-0.0823453	-0.0736499	-0.0586312	-0.0479348	-0.0441119	-0.0328453	-0.0231379	-0.015554	-0.00505876	0.000496324	0.0021178	-0.000554931	-0.000833101	0.00229907	0.00903397	0.0137559	0.0174357	0.0160749	0.0126991	0.011119	0.0158355	0.0227794	0.024497	0.0141997	0.000605452	-0.0176203	-0.040998	-0.0514657	-0.0413877	-0.0271118	-0.0510789	-0.0964472	-0.112066	-0.0840215	-0.051485	-0.0386451	-0.0346891	-0.0526285	-0.0978564	-0.12562
	-0.0307664	-0.0537321	-0.072156	-0.0871974	-0.106027	-0.104952	-0.0969533	-0.0898712	-0.0817391	-0.0707214	-0.0630478	-0.0483128	-0.0383967	-0.0338549	-0.0228506	-0.0149007	-0.0097283	-0.00665721	-0.00465176	-0.00325573	-0.00248729	-0.00154725	0.00185923	0.00967916	0.0143859	0.017304	0.0161948	0.0145302	0.0103038	0.0107451	0.013473	0.014146	0.00646709	-0.00844764	-0.0279292	-0.0512267	-0.0604183	-0.0460443	-0.0257511	-0.0430378	-0.0798038	-0.091352	-0.0636346	-0.0298486	-0.0155793	-0.0125563	-0.035546	-0.0922184	-0.133165
	-0.0587632	-0.0747967	-0.0889935	-0.100478	-0.115177	-0.114503	-0.10904	-0.101719	-0.0906361	-0.0784842	-0.0699631	-0.055062	-0.0440122	-0.0380154	-0.0256123	-0.0167909	-0.00946567	-0.0059038	-0.00558848	-0.00341689	-0.00103016	-0.00229087	0.000569482	0.00927037	0.0156856	0.0189613	0.0171977	0.0181873	0.0179937	0.0196202	0.0229391	0.0252334	0.0210519	0.00732378	-0.00956926	-0.0287038	-0.0350618	-0.0209679	-0.00120251	-0.0129144	-0.0424669	-0.0549976	-0.0396983	-0.0209475	-0.0243876	-0.0448929	-0.0995954	-0.189104	-0.274006
	-0.07421	-0.0875469	-0.0983827	-0.104816	-0.114936	-0.11433	-0.106761	-0.100434	-0.090638	-0.0789415	-0.0718523	-0.0581533	-0.047968	-0.0388882	-0.0283756	-0.0210112	-0.0140157	-0.0084919	-0.00663818	-0.000939853	0.000717281	0.00271464	0.00533353	0.00746343	0.0148365	0.0200314	0.0168397	0.019872	0.0192055	0.021546	0.0281858	0.029743	0.0294805	0.0211809	0.00610833	-0.0130551	-0.0187093	-0.0113263	0.00104701	-0.0143627	-0.0403364	-0.0505368	-0.0498519	-0.058644	-0.0867037	-0.132247	-0.213607	-0.332064	-0.444204
	-0.066473	-0.0684472	-0.0720974	-0.0698075	-0.0710908	-0.0716767	-0.0717129	-0.0692235	-0.0643153	-0.0593783	-0.0574781	-0.0496509	-0.0444677	-0.0421163	-0.0368369	-0.0314854	-0.0247892	-0.0213815	-0.017311	-0.00689342	-0.000852549	0.00259526	0.0108795	0.0181561	0.0306824	0.0403998	0.0433475	0.0541359	0.0581066	0.0600336	0.0644619	0.0650096	0.0645449	0.0550167	0.0372162	0.0181667	0.0103568	0.0102894	0.0195654	0.0122113	-0.00265326	-0.00981086	-0.01458	-0.0271985	-0.056175	-0.10758	-0.194195	-0.310627	-0.43066
	-0.0489026	-0.0496273	-0.0527035	-0.0500244	-0.0507426	-0.051786	-0.055457	-0.0547814	-0.0514203	-0.0469322	-0.0486427	-0.0441781	-0.0419298	-0.040504	-0.0364962	-0.0311165	-0.0235586	-0.0202662	-0.0138329	-0.00295514	0.00138429	0.00373887	0.010241	0.0145108	0.0261837	0.0356706	0.0412779	0.0554112	0.0591608	0.061694	0.0704595	0.0755891	0.0811014	0.076762	0.0625426	0.0482167	0.0418547	0.0392328	0.0516092	0.0529276	0.0470674	0.0394453	0.0258263	0.00787704	-0.0241524	-0.0796884	-0.173019	-0.292659	-0.427528
	-0.0594478	-0.0608915	-0.0650544	-0.0631294	-0.0612128	-0.0593866	-0.0608858	-0.0576363	-0.054517	-0.0508633	-0.0502083	-0.0429199	-0.0391329	-0.0365215	-0.035398	-0.0311165	-0.0249685	-0.0243292	-0.0161565	-0.0042264	-0.000383451	0.00211529	0.0110443	0.016699	0.0299853	0.0413366	0.0500544	0.0693599	0.0770297	0.0818058	0.0926798	0.0991012	0.105897	0.104923	0.0916011	0.0771994	0.0711222	0.0626003	0.0713634	0.0731063	0.0659156	0.0528526	0.0326815	0.00301325	-0.0391222	-0.103857	-0.205369	-0.330973	-0.481819
	-0.0395967	-0.0348702	-0.0321558	-0.0243513	-0.0144852	-0.0130535	-0.0167343	-0.0145556	-0.0113474	-0.0107913	-0.0137988	-0.0102924	-0.0109418	-0.0114055	-0.0152354	-0.0154831	-0.0146202	-0.0221758	-0.0174107	-0.00654926	-0.00378429	-0.000595599	0.00922057	0.0142752	0.0237239	0.0333992	0.0411001	0.0589806	0.0619812	0.0611682	0.0680242	0.0684605	0.0707766	0.0668371	0.0562942	0.0446071	0.0413845	0.0324506	0.0399584	0.0478853	0.0495059	0.0355967	0.00692045	-0.0329583	-0.0894902	-0.168374	-0.282229	-0.417579	-0.582729
	-0.0571888	-0.0551276	-0.0567227	-0.0526476	-0.0457877	-0.0419845	-0.0459731	-0.0427981	-0.0337693	-0.0294936	-0.027793	-0.0236561	-0.0223986	-0.0181555	-0.0195821	-0.0185588	-0.0152106	-0.0198559	-0.0193449	-0.00803331	-0.00577177	7.62856e-05	0.0133737	0.0159588	0.0247611	0.0326053	0.0414904	0.060226	0.069634	0.0689685	0.0762335	0.0744715	0.0787978	0.0791239	0.0712263	0.0654751	0.0616012	0.0514793	0.0529248	0.0572837	0.0586242	0.0417271	-0.00549	-0.0671515	-0.140552	-0.239126	-0.370618	-0.526188	-0.714296
	-0.080892	-0.0750699	-0.0693859	-0.0566142	-0.0427942	-0.0430958	-0.0495698	-0.046262	-0.0368374	-0.0325906	-0.0316559	-0.0224107	-0.0215761	-0.0204785	-0.0214984	-0.0201841	-0.0155654	-0.0210718	-0.0203981	-0.0102713	-0.00522884	-0.000471928	0.0131161	0.0172485	0.0255318	0.0372951	0.048202	0.0691425	0.0783092	0.0769672	0.0822457	0.0805102	0.0858045	0.0860093	0.0799775	0.0750519	0.0735569	0.0639563	0.0650847	0.0737101	0.085122	0.0753217	0.029422	-0.0334577	-0.107501	-0.209505	-0.346521	-0.509421	-0.705065
	-0.0759111	-0.0707077	-0.0645236	-0.0531755	-0.0385471	-0.0364858	-0.0385719	-0.0326494	-0.0211956	-0.0163259	-0.014488	-0.00534571	-0.00670356	-0.00530655	-0.00979017	-0.0128346	-0.0110037	-0.0203022	-0.0230455	-0.0121967	-0.00565999	-0.0020888	0.00987681	0.0136274	0.024796	0.0388312	0.0508195	0.0752745	0.0875269	0.0859784	0.0880424	0.0846249	0.0915582	0.0902572	0.0833957	0.0777173	0.0750081	0.0625224	0.0555994	0.0630609	0.0804446	0.0732353	0.020131	-0.0479385	-0.126038	-0.233338	-0.380205	-0.552625	-0.753247
	-0.0788298	-0.0702946	-0.060761	-0.0468202	-0.0328008	-0.0328355	-0.0379065	-0.037936	-0.0303055	-0.029139	-0.0291795	-0.022758	-0.0255759	-0.0262698	-0.029999	-0.0305142	-0.0241703	-0.0279763	-0.0260155	-0.0109858	-0.00274393	0.00318703	0.0148816	0.0197969	0.0334873	0.0510532	0.0636667	0.0887022	0.101888	0.100989	0.103179	0.0987722	0.103565	0.102795	0.0962584	0.091233	0.0892533	0.0720106	0.0604225	0.0688154	0.088547	0.0806488	0.0281084	-0.0407972	-0.118194	-0.226966	-0.37207	-0.53825	-0.739393
	-0.0838755	-0.0754418	-0.0652377	-0.0505027	-0.0346384	-0.0337767	-0.0379254	-0.0373788	-0.0331845	-0.0323433	-0.0304903	-0.0220602	-0.023358	-0.0213441	-0.0250085	-0.0247928	-0.017841	-0.0224662	-0.0182709	-0.00594766	-0.000488957	0.00329576	0.0130498	0.012764	0.0236444	0.0370535	0.047866	0.0732363	0.0841159	0.0815524	0.0822526	0.0764021	0.0788201	0.0802663	0.0741057	0.0737538	0.0750097	0.0569175	0.0437279	0.0558278	0.0817095	0.0773181	0.0300547	-0.0376931	-0.110682	-0.213499	-0.347428	-0.498877	-0.684898
	-0.0503132	-0.0479654	-0.0447296	-0.0376298	-0.0282823	-0.0272237	-0.0345405	-0.0357253	-0.0338517	-0.0339645	-0.0290537	-0.0185919	-0.018911	-0.0172216	-0.0180866	-0.0165698	-0.00956602	-0.0150073	-0.012761	-0.00528638	-0.00306731	-0.00177005	0.00859492	0.0115824	0.0181453	0.0257052	0.0362161	0.0591206	0.0732241	0.0729251	0.0742764	0.0696205	0.0716533	0.0711359	0.068647	0.0778576	0.0814735	0.0664506	0.0546367	0.0720471	0.103245	0.099477	0.056493	-0.000911552	-0.0597425	-0.144451	-0.252976	-0.374214	-0.54091
	-0.0356077	-0.0399634	-0.0393272	-0.036378	-0.0314967	-0.0354289	-0.0428421	-0.0452098	-0.0426734	-0.039427	-0.0338472	-0.0214056	-0.0221795	-0.019007	-0.018464	-0.0145105	-0.00670609	-0.00992639	-0.00744564	-0.00276877	-0.00122442	-0.00122289	0.00655883	0.00794215	0.0112777	0.018026	0.0278441	0.0467542	0.0588855	0.059674	0.0595311	0.0539256	0.0552746	0.0539662	0.0527501	0.0610301	0.0641494	0.0489696	0.0338928	0.0441359	0.0696589	0.0640786	0.0174489	-0.0467112	-0.113853	-0.204653	-0.317324	-0.447763	-0.623171
	-0.0543694	-0.0598231	-0.0612394	-0.0618594	-0.0609594	-0.0671752	-0.077174	-0.0829139	-0.0828092	-0.0811184	-0.0760811	-0.0627541	-0.0609326	-0.0529518	-0.0460518	-0.0362856	-0.0227337	-0.0210184	-0.0146816	-0.00698772	0.000681846	0.00492254	0.0172606	0.0214017	0.0246985	0.0327419	0.0427342	0.0618053	0.071583	0.0693891	0.066146	0.0562387	0.0533904	0.0503355	0.0482051	0.0548456	0.0574148	0.0411241	0.0268205	0.0400875	0.0683948	0.0656227	0.0211239	-0.0432426	-0.112256	-0.211006	-0.330219	-0.470039	-0.65972
	0.0175893	0.0203068	0.0273907	0.0324789	0.037327	0.0257857	0.0136327	0.00391707	-0.000864575	-0.00663941	-0.00940482	-0.00714523	-0.0151536	-0.0152989	-0.015477	-0.0112179	-0.00487139	-0.00636949	-0.00404443	-0.00258848	0.00059158	0.0013282	0.00723047	0.00803432	0.0052017	0.00670538	0.0108561	0.0212853	0.0254999	0.0233644	0.0197939	0.0146576	0.0178359	0.019353	0.0282057	0.0416404	0.0497508	0.0401568	0.0279306	0.0417086	0.0745814	0.0805086	0.0426982	-0.0163467	-0.081109	-0.165244	-0.265475	-0.388502	-0.559891
	0.00361658	0.00122045	0.00382857	0.00329682	0.00355829	-0.00546287	-0.0151301	-0.0203885	-0.0240452	-0.0276757	-0.0272881	-0.023139	-0.0293651	-0.0267984	-0.025409	-0.0220967	-0.0147393	-0.0163123	-0.0149384	-0.0112398	-0.00436262	0.000425092	0.0104332	0.0161767	0.0215201	0.0351341	0.0489295	0.0665763	0.0814504	0.087615	0.0889777	0.0871619	0.0904455	0.0919523	0.0974981	0.103892	0.107031	0.0951364	0.0761418	0.0818728	0.107091	0.109554	0.0746321	0.0202298	-0.0374359	-0.107126	-0.193929	-0.302091	-0.454107
	-0.00582665	-0.0113334	-0.0118425	-0.0160352	-0.0194553	-0.0299288	-0.0371544	-0.0405784	-0.0446436	-0.0484454	-0.0466753	-0.0408873	-0.0452146	-0.0432145	-0.0393326	-0.0310914	-0.0233236	-0.0209109	-0.0145057	-0.00869225	0.00190207	0.00564765	0.0122571	0.0201769	0.0245604	0.0339796	0.0442635	0.0577726	0.066562	0.0703998	0.0691846	0.0717273	0.0786126	0.082514	0.0915598	0.1012	0.107951	0.0983219	0.0863162	0.10161	0.134202	0.141609	0.120262	0.0859258	0.0515926	0.0110513	-0.0459771	-0.128863	-0.262529
	0.0635957	0.0545326	0.0481174	0.0353544	0.0236486	0.0124799	0.00664851	0.00148967	-0.00762288	-0.0170086	-0.0190017	-0.0214705	-0.0282808	-0.0263558	-0.0254861	-0.0212518	-0.0180468	-0.0167174	-0.0101276	-0.00507536	0.000821113	0.00475592	0.0086143	0.014749	0.0180748	0.0242039	0.0332129	0.0458727	0.0556476	0.0634447	0.0687132	0.0760248	0.0865336	0.0954637	0.111333	0.127515	0.137803	0.128709	0.114523	0.128512	0.157799	0.164687	0.146296	0.117134	0.0913578	0.0675946	0.0329673	-0.0251823	-0.140563
	0.0758421	0.0687235	0.0634361	0.0512286	0.0395148	0.0273752	0.0183473	0.0074813	-0.00701579	-0.0190691	-0.023887	-0.0284303	-0.0341816	-0.0319752	-0.029336	-0.0244655	-0.0212677	-0.0163993	-0.00669643	-0.00401761	0.00301137	0.00808616	0.0109733	0.0170969	0.0164505	0.0172282	0.0219149	0.0263698	0.0285848	0.0322694	0.0318507	0.0344906	0.0413184	0.0502099	0.0688627	0.0907676	0.104207	0.0998081	0.0939642	0.114567	0.148667	0.163266	0.155158	0.132547	0.115911	0.102618	0.0873428	0.047718	-0.0587847
	0.095307	0.0863675	0.0790307	0.065768	0.0545851	0.0432227	0.0380326	0.02945	0.0126692	-0.00104363	-0.00847558	-0.0150352	-0.0223742	-0.0219022	-0.0219585	-0.0194096	-0.0200314	-0.0148816	-0.00576218	-0.00564936	0.000931043	0.00582093	0.0105312	0.018243	0.0156901	0.0145178	0.0184472	0.0217523	0.025165	0.0317482	0.0346596	0.0414009	0.0496369	0.0577854	0.0784647	0.10126	0.113309	0.107503	0.0985058	0.114491	0.144441	0.159453	0.153953	0.135543	0.123812	0.122416	0.121786	0.0971178	0.006157
	0.105728	0.101379	0.0979096	0.0893754	0.0820158	0.0706698	0.0619699	0.052124	0.038045	0.0273935	0.0190656	0.0103474	0.00174043	-0.00201846	-0.00638557	-0.00668538	-0.00893374	-0.00446241	0.00143931	-0.00211636	0.00143876	0.003978	0.00405402	0.00854389	0.00275001	-6.09951e-06	-0.0011004	-0.00495291	-0.00511286	-0.00129087	-0.00168811	0.00284148	0.0126299	0.0224179	0.0457445	0.0683612	0.0828458	0.0823781	0.0767096	0.0926761	0.126355	0.147989	0.146471	0.133504	0.128123	0.136992	0.152331	0.142161	0.0622838
	0.140026	0.139105	0.13889	0.132546	0.125022	0.106254	0.0921182	0.0774997	0.0583489	0.0407333	0.0240823	0.00501466	-0.0103928	-0.0199099	-0.0282474	-0.0281089	-0.031223	-0.0253999	-0.0142319	-0.0125007	-0.000884416	0.0121537	0.0183154	0.0262746	0.0270917	0.0285135	0.0290927	0.0233865	0.0178078	0.0163248	0.00998258	0.0107028	0.0182533	0.0298469	0.0535502	0.0712631	0.084154	0.0836564	0.0814549	0.100813	0.133706	0.154936	0.158335	0.154953	0.157338	0.183889	0.222516	0.244541	0.198769
	0.122492	0.129476	0.135941	0.135856	0.136097	0.117983	0.106	0.0951939	0.0747869	0.0533218	0.0342438	0.0141898	-0.00129486	-0.0106802	-0.019987	-0.0233855	-0.0280917	-0.0234358	-0.0144346	-0.0122026	-0.00219804	0.0115951	0.0168053	0.023835	0.024594	0.0269189	0.0262923	0.0161692	0.0093781	0.00751932	0.00323752	0.00580654	0.0149884	0.0294379	0.0571809	0.0800216	0.0972975	0.104168	0.109756	0.136316	0.174996	0.202796	0.217397	0.223277	0.233866	0.271832	0.326338	0.369486	0.345393
	0.121848	0.129832	0.136846	0.136843	0.138547	0.119747	0.109098	0.099502	0.0799964	0.0608292	0.0436129	0.0235204	0.00924702	-0.000433392	-0.0124988	-0.018888	-0.0263647	-0.0225278	-0.0150136	-0.0117572	-0.0022765	0.00989722	0.0125863	0.0213547	0.0246182	0.0283714	0.0297912	0.0207336	0.0177091	0.0199425	0.0162738	0.022678	0.0367637	0.0518002	0.0806501	0.104821	0.122153	0.127227	0.128088	0.148808	0.181689	0.203709	0.210703	0.209082	0.213396	0.252747	0.310339	0.360035	0.34507
	0.0634482	0.0667422	0.0640999	0.0568289	0.0538826	0.044102	0.0392844	0.0364868	0.0218716	0.00826172	-0.00505829	-0.0215428	-0.0259959	-0.030684	-0.0372377	-0.0412486	-0.045237	-0.0364732	-0.0262321	-0.0189374	-0.00404991	0.0132276	0.0212824	0.0371451	0.0455893	0.0549338	0.0604203	0.0531002	0.0507156	0.0532576	0.0515935	0.0586566	0.0721132	0.0858076	0.111477	0.132224	0.144283	0.150181	0.15184	0.172785	0.202096	0.22157	0.228144	0.234366	0.25134	0.302984	0.374075	0.441767	0.450619
	0.0874006	0.0948258	0.0936931	0.0888145	0.0870492	0.0751079	0.0687482	0.0622219	0.0456151	0.0303656	0.01271	-0.00788911	-0.0141451	-0.0219229	-0.0299435	-0.0329496	-0.0386265	-0.0274905	-0.0162823	-0.0123774	-0.000128658	0.014055	0.018403	0.0298108	0.0325168	0.0330694	0.0331137	0.0213386	0.0126523	0.0126722	0.0114255	0.0206111	0.0385397	0.0580595	0.0896979	0.116886	0.132199	0.139876	0.145684	0.17266	0.205554	0.226663	0.231861	0.238286	0.258462	0.310309	0.385042	0.457933	0.471511
	0.156447	0.171879	0.176738	0.177733	0.182704	0.17233	0.162146	0.151856	0.131921	0.112624	0.087718	0.0568426	0.0423207	0.0271235	0.00655366	-0.0104678	-0.0227957	-0.0216156	-0.0183453	-0.018506	-0.0101567	0.00491094	0.0118414	0.0225404	0.0278785	0.0347158	0.0367795	0.0270647	0.0209966	0.0183952	0.0136075	0.0180499	0.029972	0.0454244	0.0744996	0.0975794	0.111123	0.117884	0.119009	0.142167	0.17386	0.196679	0.204668	0.212812	0.231374	0.282715	0.363468	0.451122	0.484419
	0.095517	0.112152	0.11878	0.122114	0.130698	0.124028	0.115246	0.105461	0.0879106	0.0721088	0.0514433	0.0249507	0.0134934	0.00105489	-0.0163095	-0.029434	-0.0376593	-0.0324369	-0.0262175	-0.0218207	-0.00846305	0.0103038	0.0207706	0.0337565	0.0410768	0.0501238	0.0521227	0.0408761	0.0334935	0.0276411	0.017651	0.0164173	0.0245917	0.0379136	0.0608279	0.0798518	0.0903887	0.0982724	0.103364	0.128023	0.162421	0.188365	0.197962	0.204886	0.224313	0.275745	0.359604	0.45226	0.4944
	0.0676148	0.0856935	0.0928718	0.0963915	0.105113	0.0990033	0.0928383	0.0850978	0.0706373	0.0597343	0.041957	0.0176859	0.00844015	0.00103451	-0.0124406	-0.0213939	-0.0288932	-0.0239543	-0.0176512	-0.0156689	-0.0058199	0.0099115	0.0172056	0.0238404	0.0289969	0.033427	0.0312748	0.0203869	0.0113901	0.00702092	-0.000200849	0.00187095	0.0111076	0.0256333	0.0468008	0.0624651	0.0751864	0.080676	0.0836271	0.103222	0.126089	0.139049	0.138781	0.13709	0.146548	0.186928	0.255366	0.341968	0.387477
	0.0525434	0.0677643	0.0738127	0.0774347	0.084803	0.0775031	0.069811	0.0632257	0.0533529	0.0484116	0.0369326	0.018525	0.0124732	0.00631374	-0.00444989	-0.0109938	-0.0181996	-0.0158743	-0.0129469	-0.0141776	-0.00701817	0.00644596	0.0117978	0.0156147	0.0210945	0.0242574	0.0206959	0.00943857	8.42596e-05	-0.0049759	-0.0149591	-0.01701	-0.0104449	0.00336886	0.0214691	0.0360786	0.0493574	0.0568009	0.060212	0.07784	0.101581	0.11545	0.114415	0.110529	0.11557	0.152525	0.220141	0.311055	0.370326
	0.0472971	0.0654593	0.0753393	0.080852	0.0906698	0.0866871	0.0828111	0.0780608	0.0688588	0.0619101	0.0502099	0.0287174	0.0205589	0.013219	0.000937154	-0.00869813	-0.0163328	-0.0159923	-0.0168116	-0.0164557	-0.010198	0.00347477	0.0108701	0.0171324	0.0237256	0.0292856	0.0281676	0.0208279	0.0147777	0.0108397	0.00347692	0.00373208	0.00603889	0.0147557	0.0289192	0.0387233	0.0443604	0.0440156	0.0430719	0.0544729	0.0664869	0.0701119	0.0633571	0.0566401	0.0538114	0.0772563	0.129486	0.21001	0.270078
	0.0252089	0.0463722	0.0590238	0.0679835	0.0837667	0.0870396	0.0879012	0.0892496	0.083786	0.079734	0.0720661	0.056788	0.0525442	0.045525	0.0318817	0.0186634	0.00867664	0.00271076	-0.00465527	-0.00867744	-0.00930114	-0.00702935	-0.00680309	-0.00208177	0.00166495	0.00683233	0.00609848	0.00127932	-0.00164669	-0.00274182	-0.00635426	-0.00226899	0.000433753	0.00587418	0.0165838	0.0230813	0.0262262	0.0248352	0.021446	0.0295871	0.0363697	0.0361568	0.0259582	0.0132031	0.000148796	0.00478245	0.0309369	0.081421	0.118236
	0.0426985	0.0548541	0.0584726	0.0592086	0.0652589	0.0706893	0.0704684	0.0705364	0.0683787	0.0670018	0.0621514	0.0482279	0.0464041	0.0397123	0.0273247	0.015521	0.00580243	-0.00106109	-0.00802299	-0.0118533	-0.0132327	-0.00948498	-0.00767663	0.00170652	0.0100498	0.018252	0.0219192	0.022498	0.0218986	0.0193222	0.0144504	0.0156928	0.0170304	0.0184415	0.023201	0.0245853	0.0240086	0.018396	0.00890082	0.0124654	0.0162257	0.0107342	-0.0055437	-0.0201884	-0.0339097	-0.031933	-0.00675549	0.0471536	0.0955474
	0.0355786	0.0435753	0.0437432	0.0427337	0.0445626	0.0501683	0.0497127	0.0503195	0.0503967	0.0491221	0.0457358	0.0340687	0.0335681	0.0287799	0.021352	0.013879	0.00927785	0.00320202	-0.00457942	-0.00889812	-0.0121004	-0.00920186	-0.00690685	-0.000921399	0.00541973	0.0108294	0.0111994	0.0114889	0.00992388	0.00545356	0.00105375	-0.000784263	-0.00276079	-0.00301837	-0.00394037	-0.00426505	-0.00505369	-0.00745071	-0.00995582	-0.00218342	0.00536588	0.00639806	-0.00449369	-0.0128992	-0.0196909	-0.0201769	-0.00434234	0.0404552	0.0902867
	0.0573986	0.0657588	0.0679832	0.0694428	0.0713317	0.0757728	0.0723008	0.0657117	0.0652701	0.0671157	0.0635926	0.051116	0.0476431	0.0424143	0.0337979	0.0249508	0.0207089	0.0126764	0.00192181	-0.00531941	-0.0115166	-0.0107713	-0.0111422	-0.0114742	-0.00638147	-0.00365276	-0.00748769	-0.00718998	-0.00850804	-0.0146152	-0.021689	-0.0273197	-0.0325894	-0.0355539	-0.0405538	-0.0409191	-0.0382664	-0.0400083	-0.0407468	-0.0330567	-0.0274109	-0.0303199	-0.0440567	-0.0570157	-0.0753328	-0.0951567	-0.0996219	-0.0696797	-0.0238503
	0.0323205	0.0409501	0.0439851	0.0463196	0.0467405	0.0520711	0.0501358	0.0468485	0.0475225	0.0501246	0.0477629	0.0388354	0.0378207	0.0362575	0.0339883	0.029558	0.0271232	0.0195304	0.00770987	0.000166501	-0.00625914	-0.00837976	-0.0119869	-0.0165553	-0.018117	-0.0227898	-0.0333306	-0.0394005	-0.0437997	-0.0532675	-0.0659721	-0.0773341	-0.0877065	-0.0964419	-0.103058	-0.102395	-0.0975029	-0.09686	-0.0949688	-0.0849182	-0.0730211	-0.0673207	-0.0735699	-0.0792026	-0.0921779	-0.108907	-0.113352	-0.0842787	-0.038168
	-0.0613501	-0.0584985	-0.0575484	-0.0568284	-0.0574387	-0.0481863	-0.0430909	-0.0384663	-0.0274912	-0.0139716	-0.00483641	0.000941867	0.0100216	0.019122	0.0282226	0.0339312	0.0371518	0.0330429	0.021634	0.0125992	0.00159809	-0.00735471	-0.0165005	-0.028992	-0.037032	-0.050078	-0.0645045	-0.072061	-0.0791048	-0.0884264	-0.0985174	-0.109062	-0.120957	-0.128156	-0.13832	-0.139008	-0.135588	-0.136818	-0.136624	-0.134246	-0.131344	-0.13635	-0.15169	-0.171543	-0.195743	-0.227506	-0.253197	-0.245727	-0.205309
	0.00433542	0.0063092	0.00742099	0.00882984	0.00761243	0.0167762	0.0214592	0.0280671	0.041412	0.0550686	0.0629377	0.0650339	0.067861	0.068122	0.0688808	0.0665019	0.0617999	0.0508939	0.0304985	0.0117184	-0.00631267	-0.0210587	-0.0331225	-0.0459184	-0.0518251	-0.0631751	-0.0749022	-0.081917	-0.0864003	-0.0908662	-0.095962	-0.102881	-0.113671	-0.120775	-0.131376	-0.134744	-0.134404	-0.13686	-0.137397	-0.138222	-0.141549	-0.152102	-0.168636	-0.186754	-0.212339	-0.248541	-0.2817	-0.280754	-0.242573
	0.0158384	0.0145659	0.0142343	0.0155469	0.0131636	0.0174451	0.0182384	0.0236419	0.0366993	0.0460899	0.0529927	0.0569685	0.0615032	0.0586959	0.0579335	0.0553714	0.053026	0.0412922	0.0207004	0.00647229	-0.00659007	-0.0196737	-0.0301819	-0.0375876	-0.0389521	-0.0438769	-0.0497306	-0.0536034	-0.0554929	-0.0605857	-0.0677268	-0.0777936	-0.0922863	-0.104824	-0.120048	-0.126574	-0.1328	-0.136853	-0.13671	-0.136366	-0.135975	-0.141689	-0.153123	-0.165582	-0.189254	-0.227026	-0.263065	-0.269223	-0.232555
	-0.00322373	-0.00470385	-0.00470029	-0.00366074	-0.0053799	0.00126511	0.00590298	0.0122015	0.0246828	0.0340449	0.0417333	0.0450303	0.0498075	0.0494719	0.0483129	0.0445372	0.0422371	0.0330913	0.0169779	0.00668447	-0.00452474	-0.0168811	-0.0268374	-0.0320192	-0.0309195	-0.0323462	-0.0345645	-0.0352683	-0.0348148	-0.037818	-0.0423397	-0.0500856	-0.0641147	-0.0789606	-0.0962905	-0.107348	-0.117995	-0.12651	-0.131655	-0.13942	-0.150901	-0.167806	-0.187722	-0.21035	-0.245889	-0.299628	-0.352457	-0.378318	-0.355911
	0.0178807	0.0123295	0.00702497	0.00311232	-0.00493924	-0.00345239	-0.00184904	0.000195366	0.0100574	0.0171605	0.0226524	0.0263396	0.0304114	0.0322622	0.0354309	0.035623	0.0337431	0.0251019	0.0122747	0.00246594	-0.00581664	-0.0148588	-0.021151	-0.0253824	-0.0210349	-0.020965	-0.0194598	-0.0163648	-0.0137022	-0.013341	-0.0159714	-0.0247753	-0.0355403	-0.0475135	-0.0644449	-0.0759981	-0.0861453	-0.0924721	-0.0946452	-0.0973671	-0.104981	-0.119372	-0.138643	-0.160339	-0.193521	-0.242778	-0.2946	-0.321057	-0.297278
	-0.00279391	-0.0111928	-0.0180482	-0.0236154	-0.0334903	-0.0320906	-0.0300947	-0.0274899	-0.0133739	-0.00207823	0.00813781	0.0163909	0.0238112	0.0294105	0.0357852	0.0386537	0.0386303	0.0303662	0.0164515	0.00558364	-0.0038136	-0.0136499	-0.0217867	-0.0293925	-0.0283626	-0.0326801	-0.0348535	-0.0346061	-0.0337263	-0.035209	-0.0405136	-0.0521923	-0.0643359	-0.0765194	-0.0945936	-0.103506	-0.111527	-0.116128	-0.115765	-0.11797	-0.122697	-0.133915	-0.150131	-0.168772	-0.195339	-0.242009	-0.290336	-0.311377	-0.279703
	-0.0466271	-0.0556169	-0.0601034	-0.0624488	-0.069488	-0.0651731	-0.0596634	-0.0551592	-0.0397689	-0.0252737	-0.0109701	0.00378113	0.0129252	0.0215407	0.0316429	0.0383763	0.0423126	0.0385062	0.0273487	0.0177459	0.00711487	-0.00801887	-0.0205968	-0.0375597	-0.0463819	-0.0588472	-0.0687424	-0.0742746	-0.0770247	-0.0783651	-0.0815452	-0.0906674	-0.101573	-0.108207	-0.119808	-0.123683	-0.126851	-0.128131	-0.123885	-0.125724	-0.131686	-0.141635	-0.156276	-0.173478	-0.196523	-0.241812	-0.291543	-0.32112	-0.2979
	-0.0364709	-0.0440565	-0.0459229	-0.0458796	-0.0511972	-0.0443468	-0.0357997	-0.0273998	-0.00850197	0.00811598	0.0222385	0.0362342	0.0423344	0.0474718	0.0544488	0.0575895	0.0569772	0.0500211	0.0369388	0.0219852	0.00703305	-0.0130142	-0.0298564	-0.0497532	-0.0617786	-0.0761425	-0.0863398	-0.0935851	-0.0966518	-0.0964837	-0.0969295	-0.101687	-0.110952	-0.115528	-0.122815	-0.126426	-0.130233	-0.132167	-0.130042	-0.134182	-0.143454	-0.160011	-0.175161	-0.191769	-0.217147	-0.264622	-0.315619	-0.349842	-0.329198
	-0.05798	-0.0624007	-0.05888	-0.0534229	-0.0521486	-0.046625	-0.0366202	-0.0240518	-0.00449349	0.0110447	0.0258454	0.0424098	0.0484654	0.051837	0.0550214	0.0577015	0.0570207	0.0493926	0.0370367	0.024082	0.00942594	-0.0124567	-0.0313083	-0.0513895	-0.0620217	-0.0774832	-0.088576	-0.0984494	-0.102996	-0.103587	-0.104723	-0.109336	-0.118678	-0.123435	-0.131986	-0.135033	-0.139216	-0.140557	-0.137283	-0.14156	-0.151385	-0.166912	-0.178392	-0.188729	-0.203663	-0.242854	-0.285339	-0.312092	-0.289654
	-0.0475553	-0.0516515	-0.0490667	-0.0443435	-0.0402047	-0.0347203	-0.0242985	-0.0125378	0.00658619	0.0227935	0.0381368	0.0504811	0.0546457	0.0557163	0.0530223	0.0506079	0.0476576	0.03996	0.0295571	0.0180622	0.00388912	-0.0134999	-0.0278895	-0.0437593	-0.0488031	-0.0557821	-0.0598464	-0.0636174	-0.0645488	-0.0611018	-0.0561823	-0.0554251	-0.0603084	-0.0611822	-0.0698428	-0.0765031	-0.0849404	-0.0901093	-0.0931702	-0.10489	-0.124988	-0.15038	-0.172796	-0.195666	-0.21994	-0.263415	-0.305004	-0.330399	-0.306541
	-0.0174844	-0.0195903	-0.0159488	-0.011632	-0.00880422	-0.00823574	-0.00178071	0.00480076	0.0167473	0.0256251	0.0348295	0.0406528	0.0400419	0.0378124	0.0332999	0.0297106	0.0259532	0.0211607	0.0151593	0.00731092	0.000254727	-0.00991439	-0.0174779	-0.0245448	-0.0238358	-0.0237765	-0.0233137	-0.0257273	-0.0226309	-0.0154636	-0.0103976	-0.0102396	-0.0149545	-0.0192285	-0.0278125	-0.0359206	-0.0449821	-0.0501621	-0.0542233	-0.0647887	-0.0827416	-0.102465	-0.120605	-0.135503	-0.153738	-0.189412	-0.223086	-0.23944	-0.210859
	-0.0685361	-0.0738436	-0.0728456	-0.071157	-0.0709997	-0.0700783	-0.0617011	-0.0543358	-0.0419489	-0.0303694	-0.0168958	-0.00453593	0.00208357	0.00709794	0.00967642	0.0128728	0.014213	0.0128838	0.0107095	0.00910505	0.00526279	-0.00199704	-0.00942564	-0.0164785	-0.017249	-0.0198967	-0.0202067	-0.0222135	-0.0188949	-0.0149575	-0.0141049	-0.0178307	-0.0256451	-0.0342523	-0.0445231	-0.0557744	-0.0682097	-0.0775038	-0.0857855	-0.0989167	-0.118539	-0.140494	-0.159566	-0.176329	-0.198146	-0.233408	-0.266074	-0.285128	-0.259893
	-0.0635083	-0.0687964	-0.0680188	-0.0668276	-0.0664387	-0.0635754	-0.0562246	-0.0508001	-0.0389931	-0.0261238	-0.0119072	-0.00112599	0.00364635	0.0093395	0.0124844	0.0163539	0.0186301	0.0186021	0.0171885	0.0139717	0.00736927	-0.00105662	-0.00914972	-0.0202846	-0.0270902	-0.0345344	-0.0384592	-0.0419407	-0.0405808	-0.0364626	-0.0336889	-0.0325594	-0.0350479	-0.0361497	-0.0369702	-0.0411194	-0.0470893	-0.0522178	-0.0561509	-0.0666842	-0.0844322	-0.107533	-0.126796	-0.143619	-0.1654	-0.198789	-0.229226	-0.246506	-0.223265
	-0.0488395	-0.0532355	-0.052877	-0.0519076	-0.0512401	-0.0490727	-0.0426969	-0.0378603	-0.0274886	-0.0174747	-0.00601725	0.00424528	0.00840695	0.0135043	0.0168027	0.0205235	0.0232373	0.0221145	0.0197813	0.0159855	0.00865624	-0.000419433	-0.00893113	-0.022704	-0.033898	-0.0443458	-0.0499789	-0.0553625	-0.0557375	-0.0530264	-0.0501829	-0.0482336	-0.0487383	-0.0462937	-0.0423773	-0.0417808	-0.045266	-0.0474546	-0.0453379	-0.0470132	-0.0568787	-0.0730905	-0.0849951	-0.0911346	-0.0988583	-0.117845	-0.136356	-0.143516	-0.118411
[truncated: 102 more columns]

## Sheet: Figure 1e
Figure 1e
demo #1
Time （ms）	-50	-48	-46	-44	-42	-40	-38	-36	-34	-32	-30	-28	-26	-24	-22	-20	-18	-16	-14	-12	-10	-8	-6	-4	-2	0	2	4	6	8	10	12	14	16	18	20	22	24	26	28	30	32	34	36	38	40	42	44	46
	SF (0.625 cycles/degree)
	0.000289356	0.00093631	0.00125442	0.00257611	0.0029059	0.00132888	0.00165753	0.000889822	0.000341649	0.000643837	0.00049198	0.000132758	-1.90961e-05	-0.00194121	-0.00213848	-0.000585931	5.62767e-05	0.000252634	-0.000171688	0.000432572	0.00126325	0.00226359	0.00259128	0.00334449	0.00261382	0.00358763	0.00337605	0.00376218	0.00343161	0.00391298	0.00368818	0.00325528	0.00245957	0.00219151	0.00326873	0.00246805	0.00205504	0.00144683	0.00160151	0.00117486	0.00045207	-0.000227941	-0.000220257	-0.000247444	-0.000260525	-0.000254373	-0.00029464	-0.000833864	-0.000505197
	-0.00101765	-0.00116906	-0.0010382	-0.0012219	-0.000603063	-0.000133034	-0.000284127	0.00060904	0.00124018	0.00152969	0.00153007	0.000874444	0.000897943	0.000440279	-3.0634e-05	0.0013447	0.00160805	0.000394733	-0.000685904	-0.00143713	-0.00192123	-0.00206658	-0.00224216	-0.00146094	-0.00241935	-0.00378109	-0.00329324	-0.0025546	-0.00178188	-0.00145312	-0.00083824	0.00101139	0.000875458	0.000399107	0.00120344	0.00305888	0.00259985	0.0038658	0.00306105	0.00337038	0.00323426	0.00259379	0.00243299	0.00384179	0.00459676	0.00272675	0.00316647	0.001173	0.00150868
	-0.00252104	-0.00315496	-0.00362173	-0.00381122	-0.00318525	-0.00346163	-0.00364354	-0.00331551	-0.00286615	-0.00270093	-0.00321072	-0.00258756	-0.00288501	-0.00204868	-0.00282424	-0.0030076	-0.00314581	-0.00271102	-0.00192461	-0.00239456	-0.00112141	-0.0012603	-0.000960144	-0.0022235	-0.00222919	-0.00159189	-0.000650439	-0.00109932	-0.000625118	-0.000304807	-0.000944662	-0.00189253	-0.00191703	-0.00113757	0.000223732	-0.000116596	-0.00153008	-0.000878602	-0.000134686	0.000168121	0.000323069	0.000952213	0.00143698	0.00063759	0.00054322	0.000533184	0.00146065	0.00127555	0.00128539
	-0.00104944	-0.00135357	-0.000852263	-0.000343804	0.000113888	0.000540933	0.00133968	0.000225831	0.00103187	0.000748772	0.00094714	0.000972756	4.36715e-05	-0.000766299	-0.00121721	-0.000365892	-0.000489263	0.000505098	4.7602e-05	-0.000756657	-0.00143688	-0.000631746	0.000275533	0.00118903	0.00106386	0.000240824	-0.00103712	-0.000716922	-0.000560639	9.95459e-05	-0.000176612	-0.000983865	-0.00131167	-0.00284199	-0.00263736	-0.00201996	-0.00153885	-0.000976483	-0.000645655	-0.000721761	4.46052e-05	0.000975164	-0.000275317	0.000798436	0.000271477	-0.000285456	0.000977159	0.000856918	0.00131676
	-0.000671794	-0.00213064	-0.00140127	-0.00161575	0.000172973	-0.00161495	-0.00119943	-0.00185381	-0.00235975	-0.00151416	-0.00178724	-0.00199274	-0.00173339	0.000881706	0.000990682	0.00253809	0.000992739	0.000345866	-0.00143682	-0.00022311	-0.000987611	0.00101182	-0.00241764	-0.00722848	-0.0115183	-0.0111511	-0.0109697	-0.00984149	-0.00870992	-0.0116978	-0.0100527	-0.00929631	-0.0070977	-0.00557285	-0.00263858	-0.000821868	0.000570779	-0.000393161	-0.00125938	-0.000177725	0.000242664	-0.00107143	-0.0012025	0.0009866	0.00204209	0.00320141	0.00564931	0.00891024	0.0138235
	0.00501494	0.00365492	0.00384199	0.00420639	0.00467412	0.0026069	0.0021541	0.000974595	0.000250271	0.00044803	-0.000420499	0.00105085	0.00113923	0.0012479	0.00188085	0.00272184	0.00277271	0.0023238	0.00123493	-0.00114836	-0.00137724	-0.00156869	-0.00175863	-0.00422619	-0.00412748	-0.00528129	-0.00321566	-0.00135345	-0.00119902	0.000944618	0.00194543	0.000694666	0.000179223	0.00354849	0.00214745	0.00271488	0.000490799	-0.00259715	-0.00109355	-0.00352036	-0.00504643	-0.00303809	-0.00183954	-0.00340077	-0.00153694	0.0010337	0.00525889	0.0105197	0.0110698
	0.00234266	0.0012199	0.00155336	0.000456761	-0.000464896	-0.00184771	-0.00303441	-0.00401819	-0.00660196	-0.00727437	-0.00559909	-0.00467302	-0.00684111	-0.0039121	-0.0042235	-0.00312079	-0.00205786	-0.00203275	-0.00240068	-0.00354102	-0.00345009	-0.00207309	-0.00148808	-0.00385419	-0.00341236	-0.0012298	-0.000826024	0.0014017	0.00119852	0.00377392	0.00465236	0.00289889	0.00570564	0.00922028	0.010751	0.00894462	0.00596588	0.00550241	0.00634533	0.00525179	0.00821742	0.0107804	0.0112982	0.0101335	0.0121488	0.0144129	0.0188638	0.0220464	0.0256844
	-0.00367683	-0.00299307	-0.0030682	-0.00389894	-0.00353509	-0.00379722	-0.00420629	-0.00308133	-0.0019368	-0.00333877	-0.00125266	-0.000656162	-0.00131989	-0.00117482	-0.00148469	-0.00303235	0.000604288	0.00065641	-0.0031472	-3.46763e-05	0.000444033	-0.000758269	0.000329604	-9.61424e-05	6.91916e-05	-0.000415048	-0.000345032	0.000557594	0.00120396	-0.00144935	-0.00246831	-0.00305714	-0.00274762	-0.00142432	-0.000376322	0.00102718	0.00146891	0.00284296	0.00591179	0.0063676	0.00728595	0.00804614	0.00833235	0.00989538	0.0119238	0.015252	0.0168773	0.0188808	0.0200946
	-0.00370358	-0.00512849	-0.0047826	-0.00346358	-0.00277498	-0.0025365	-0.000445419	0.000223957	0.00137979	0.00277707	0.00386506	0.00503989	0.00417729	0.00387719	0.00218572	0.00239459	0.00137601	-0.0012807	-0.0047791	-0.00427395	-0.00520664	-0.00535346	-0.00611617	-0.00947354	-0.0088899	-0.0107525	-0.00990295	-0.00640383	-0.00383397	-0.00591554	-0.00392985	-0.00340356	-0.00218359	-0.00185499	-0.00212365	-0.000613884	-0.00031932	0.000966549	0.000339338	0.00107289	0.000334718	0.00284842	0.00541042	0.00914679	0.0140719	0.0174698	0.0223692	0.0256263	0.0297309
	0.00301445	0.00346241	0.00260875	0.00242827	0.00102351	-0.0014826	-0.00379997	-0.00329044	-0.00366299	-0.00570734	-0.00420729	-0.00661789	-0.00517176	-0.00482235	-0.00300931	-0.000684644	-0.00028012	-0.00127069	0.000219161	0.00144114	6.6739e-05	0.00314901	0.00315417	0.00307524	0.00382005	0.00211676	0.00110808	0.00199459	0.00183621	0.000768491	0.00104003	0.00120738	0.00138439	-0.000667284	-0.000156421	0.0025157	0.004589	0.00513277	0.00453684	0.00784176	0.00960994	0.0117254	0.0132922	0.0180087	0.0198084	0.0231702	0.0320977	0.0365577	0.0366419
	0.00604091	0.00825794	0.00975816	0.00911442	0.0109732	0.00939306	0.00919881	0.00848857	0.00910048	0.00629172	0.00557786	0.00455729	0.00362841	0.00317401	0.00219428	0.00351418	0.00293249	0.00222141	0.00386396	0.00671141	0.00547923	0.00642112	0.00659148	0.00676952	0.00569934	0.00644175	0.00439897	0.0065292	0.0023699	-0.00144676	-0.000591526	-0.0023661	-0.00657973	-0.00336255	-0.00143558	0.0019761	0.01029	0.015052	0.0208864	0.0288391	0.0365797	0.0515302	0.0689924	0.0701244	0.0759706	0.0794351	0.0823842	0.0812112	0.080554
	-0.00159567	-0.00384186	-0.00239728	-0.00104298	-0.00249728	0.00171029	0.00781041	0.00529926	0.0060606	0.00208963	-0.00097519	0.00180514	0.00186441	0.00181618	0.00186743	0.000471711	0.000343048	-0.00252527	-0.00422475	0.00300147	0.000387415	0.00420121	0.00690591	0.00387412	0.0057418	0.00484234	0.00836725	0.00777037	0.0109654	0.00654937	0.0119335	0.00653507	0.00331282	0.00450459	0.00521055	0.0105379	0.0147223	0.0251811	0.0280301	0.038224	0.0544445	0.0856681	0.108267	0.12089	0.131518	0.141973	0.148981	0.150447	0.150733
	-0.00992192	-0.0127419	-0.0109007	-0.0120892	-0.0104477	-0.01206	-0.0106506	-0.00860607	-0.00389297	-0.00260219	-0.00438016	-0.00292694	-0.00739145	-0.00887741	-0.0126532	-0.0111413	-0.00704602	-0.00689313	-0.00731457	-0.00826942	-0.00276236	-0.00333143	0.00033119	0.00902399	0.0101562	0.0129339	0.00671859	0.00424709	0.00104044	0.00321714	-0.002914	-0.00585249	-0.00862195	-0.0146573	-0.0138556	-0.0098164	-0.00448711	0.00107184	0.00974865	0.01809	0.0356516	0.059051	0.0809554	0.0979258	0.1165	0.129171	0.134725	0.139629	0.1352
	0.00097524	0.000470543	-0.000892786	-0.000426068	0.00208956	-0.000709581	-0.00247855	-0.000298297	0.000944108	-0.0021546	4.4151e-05	-0.00240239	-0.0011247	-0.00109478	-0.00343589	-0.00209138	-0.00142746	0.00187566	0.00260403	0.00479984	0.00472658	0.00811452	0.00935196	0.00966412	0.00830366	0.0111811	0.00766625	0.00434577	0.00181509	-0.000249195	-0.000108056	-0.0013212	-0.00492521	-0.00748442	-0.00564144	-0.00659691	-0.00323187	-0.00221668	0.00407895	0.00726256	0.0143177	0.0266744	0.0383861	0.0517938	0.0603955	0.0643056	0.0656998	0.0646518	0.057678
	0.00565323	0.00636702	0.00750405	0.00932772	0.00889393	0.00738871	0.00150525	0.000175543	0.00212568	0.00016349	0.000381887	-0.00180182	-0.00248263	-0.00343563	-0.0045135	-0.00692488	-0.00601933	-0.00235662	-0.0046173	-0.00395054	-0.00324366	-0.00250671	-0.00302805	-0.00399839	-0.00276907	0.000195	0.00242769	-0.00236855	-0.00342997	-0.00251573	-0.00363787	-0.00153418	-0.000596704	-0.00346734	-0.00216022	-0.00460141	-0.00462451	0.00296392	0.00869121	0.0118075	0.0192961	0.0235626	0.0291347	0.0368626	0.0454895	0.0529888	0.0576406	0.0589412	0.0592193
	0.00217868	0.00242821	0.002242	0.000126074	-0.000112681	-6.52886e-05	0.0020467	0.0041161	0.00721138	0.00708214	0.00574281	0.00440234	0.0016148	0.00274224	0.00315559	0.00120328	0.000393336	0.000480146	-0.0032107	-0.00322776	-0.00202152	-0.00166464	-0.00183066	-0.00243066	-0.000240382	-0.000184099	-0.00179132	-0.00586931	-0.00786599	-0.00893013	-0.0114992	-0.0130398	-0.0115433	-0.00914621	-0.0116872	-0.00492929	-0.00594272	-7.50461e-05	0.0053069	0.0108262	0.0196276	0.0303838	0.0423146	0.0527987	0.0630928	0.0691139	0.080124	0.0863328	0.0927033
	-0.00165915	-0.00369054	-0.00457353	-0.00508757	-0.00617885	-0.00792908	-0.00890676	-0.00827645	-0.00537525	-0.00765345	-0.00538875	-0.00670285	-0.00707419	-0.00915164	-0.00892851	-0.00869777	-0.00870523	-0.00928405	-0.0114623	-0.00849423	-0.00843406	-0.000924529	-0.000191623	0.00137269	0.00250319	0.00198462	0.0039206	0.00488077	0.00392094	0.00372397	0.0030622	-0.000247614	-0.00117229	0.00325587	0.00140645	0.00116227	0.00057493	0.00310223	0.00735938	0.0107076	0.0144667	0.0190246	0.0261073	0.0276193	0.0330405	0.0421823	0.0511265	0.0575497	0.060176
	0.00979851	0.0102776	0.010403	0.0105816	0.0119215	0.00989889	0.00838134	0.00592576	0.00576644	0.00403448	0.00336544	0.00215604	0.00117643	0.00405127	0.00513519	0.0052553	0.00437392	0.00708545	0.00490895	0.00715096	0.00938528	0.0126042	0.0143805	0.0109258	0.00939361	0.00542723	0.00601631	0.00666655	0.00701594	0.00459346	0.00151056	0.000157696	-0.000752461	0.00161794	-3.33554e-05	0.00306309	0.00252352	-0.000727265	-0.00125593	0.000272096	0.00376808	0.00927485	0.0140172	0.0192927	0.0264296	0.0356044	0.0443169	0.0525336	0.0609079
	0.0066395	0.00566043	0.00488337	0.00697509	0.00660731	0.00645013	0.00846525	0.00576021	0.00529429	0.00324073	-0.00115257	-0.000147642	0.000846958	-0.00107474	-0.00259451	-0.00519729	-0.00688779	-0.00632911	-0.00546239	-0.00489606	-0.00302147	-0.00169122	-0.00397304	-0.00283189	-0.00122508	0.00100943	0.002673	0.000828929	-0.0007978	-0.00100003	0.000379592	-0.0020521	0.00119434	0.000641511	0.00164266	0.00193555	0.00247901	0.0029236	0.0054345	0.00818099	0.0121176	0.0177988	0.0208911	0.0241961	0.027284	0.0328175	0.0379315	0.0432538	0.0451435
	-0.000228	0.000792492	0.000435909	0.00118808	-0.000336461	-0.00173398	-0.0012047	-0.000354503	0.000865803	8.94612e-05	-0.000695595	-0.0018384	-0.00125631	-0.000616539	5.03929e-05	0.00270977	0.00190971	0.00314903	0.00238818	0.00267789	0.00408988	0.00270566	0.00256718	-0.000494681	0.000896172	-0.00164769	-0.00194741	-0.00307613	-0.00356256	-0.00364346	-0.0035957	-0.00104169	-0.00187207	0.000305263	0.000651586	0.00172989	0.00355909	0.00449954	0.00639742	0.00722336	0.00927718	0.00907744	0.0127293	0.0140088	0.0139985	0.0140127	0.0143962	0.0144143	0.0137967
	0.00823017	0.00785567	0.00704886	0.00445864	0.00249237	-0.000879858	-0.00171926	-0.00249625	-0.00369978	-0.00504476	-0.00756088	-0.00732313	-0.00684564	-0.00535794	-0.00351605	0.00107933	-0.000776549	0.000372254	0.00206152	0.000663963	7.39618e-05	0.000157482	-0.00203091	-0.00156626	-0.0042437	-0.00519055	-0.0055708	-0.00298286	-0.00844854	-0.00715341	-0.00668222	-0.00349587	-0.000612827	0.00105053	0.0118225	0.0246807	0.0328396	0.0395976	0.0486083	0.0560045	0.0659723	0.0658507	0.0622025	0.0594142	0.049641	0.0340023	0.023805	0.0183607	0.0132623
	-0.00249848	-0.00397116	-0.00294648	-0.00356844	-0.00418185	-0.00475126	-0.00236108	-0.00145994	-0.0019234	-0.00179213	0.000260286	0.00319837	0.00315626	0.00227298	0.00344635	0.00468157	0.00286893	0.00413755	0.00531294	0.00528524	0.00484292	0.00298147	0.00318602	0.00426741	0.00207533	-0.000687203	0.000287408	-0.000284646	-0.000641262	-0.00145233	-0.0035323	-0.0038665	-0.00481394	-0.00257609	0.000852813	0.00532236	0.00663564	0.00702836	0.00765486	0.00866514	0.0124852	0.0160571	0.0188206	0.0163285	0.013481	0.0114043	0.0104853	0.0121839	0.00984355
	-0.000865698	-0.00111327	-0.00174932	-0.0028309	-0.00313466	-0.00252034	-0.0031156	-0.00325662	-0.0029228	-0.00224958	-0.00273602	-0.00168859	-0.00121603	2.25217e-05	-0.000454241	-0.00112746	-0.000400896	-0.00108036	-0.00024655	0.000957079	0.00188461	0.00124931	0.000831967	-0.000422568	0.000276736	0.00019514	0.00103523	0.00197483	0.00115076	-5.0363e-05	-0.000359204	-0.00035307	0.00158571	0.00285016	0.00346163	0.00410915	0.0027102	0.00223169	0.00327681	0.00306219	0.00312224	0.0030325	0.00181801	0.00121759	0.000250572	-0.000363381	-2.8558e-06	0.000472373	-0.00011853
	-0.001013	-0.0013005	-0.00141273	-0.00171329	-0.0015582	-0.00153555	-0.00135745	-0.00025722	-0.000524434	-0.00130341	-0.00132096	-0.000215053	0.000319258	0.00046358	0.00046081	0.000458881	0.000184619	-0.000451515	-0.000527564	-0.000696069	-0.000745127	-0.00185362	-0.00237637	-0.00220306	-0.00293112	-0.00308737	-0.00247311	-0.00243907	-0.0025787	-0.00289464	-0.00301365	-0.00251606	-0.00335475	-0.0040037	-0.00324347	-0.00232119	-0.00202054	-0.00190323	-0.00128792	-0.000146723	-0.000142544	0.000279999	0.00137396	0.00184613	0.00168163	0.000746713	0.00154761	0.00158782	0.0016182
demo #1	SF (1.25 cycles/degree)
	-0.00171317	-0.00219451	-0.00232615	-0.0027769	-0.00321561	-0.0049522	-0.0051143	-0.00492568	-0.00445458	-0.00287183	-0.00111997	-0.000338602	0.000132263	0.0010727	0.00213658	0.00354036	0.00367755	0.0043117	0.00445598	0.0039131	0.00296258	0.00279686	0.0020199	0.000621699	-0.000138078	-0.00046124	-0.000787092	-0.000205917	0.000306442	-0.00138946	-0.000445897	-0.00068242	-0.000399932	5.56332e-05	3.44757e-05	0.000225065	0.00101285	0.000525667	-4.41372e-06	-3.00659e-06	-0.000303793	-0.000152908	-0.000443398	0.000197191	0.00115002	0.00131743	0.000879354	0.000604683	0.000965711
	-4.04123e-05	-0.000499957	-0.000652705	-0.000521956	-0.000840452	0.00088524	0.000866537	0.00177506	-7.71093e-05	-0.00190126	-0.00236943	-0.00175207	-0.00178406	-0.00113995	-0.000821284	-0.00127942	-0.000507474	5.45228e-05	-0.00102904	5.14311e-05	0.00112919	0.00202907	0.00206684	0.000831392	0.000988521	0.000203498	-0.000891328	-0.000969381	0.000294202	0.000281577	0.000146844	-0.00136114	-0.000935255	-0.000957473	-0.00159226	-0.00143446	-0.00124657	-0.00234362	-0.00144241	-0.000659559	-0.00141849	-0.000204996	0.000276444	0.000132066	0.000888218	0.00149275	0.00149954	0.00367659	0.00291698
	0.00051166	0.000365971	4.80578e-05	-0.000116484	-0.00135164	-0.000577599	-0.000580808	-0.000606448	-0.00218683	-0.00341059	-0.00338665	-0.00262778	-0.00213622	-0.00150514	-0.000568288	-0.000849309	-0.00132409	-0.00194316	-0.00041557	-8.34618e-05	-0.000428666	-0.000719905	-0.0010588	-0.00168262	-0.0010767	-0.00120052	-0.00132585	-0.000400791	-0.00101185	-0.00103145	-0.00132851	-0.0004002	0.000231108	0.00118779	0.000113824	-0.000236883	0.00112983	0.00160732	0.00206352	0.00266826	0.0042222	0.00389324	0.00373987	0.00337774	0.00386861	0.00403527	0.00404985	0.0048421	0.00515876
	-0.000780621	-0.00121893	-0.00121886	-0.00135929	-0.00106203	-0.00121163	-0.00165205	-0.00258878	-0.00167975	-0.00183107	1.04468e-05	-0.000150009	4.12189e-06	-1.17049e-06	-0.00138365	-0.0015375	-0.00121973	-0.000745756	-0.000588976	-0.000906404	-0.0010288	-0.000279451	-0.000264506	-0.00165035	-9.54836e-05	0.00036437	0.00157083	0.00142567	0.00158319	0.00203471	0.000781235	0.000624795	0.000620114	0.00262289	0.00106347	0.000461498	-0.000600747	-0.000769397	-0.00106796	-0.000886867	-0.000558868	-0.000547595	7.03454e-05	0.000252216	0.00179207	0.00225467	0.00115765	0.00132674	0.00192287
	-0.00410668	-0.00284022	-0.00149756	-0.00159453	-0.00137566	0.000944673	0.00347773	0.00723957	0.00868683	0.0089956	0.00663139	0.00430887	0.00262358	0.00489884	0.00374865	0.0032657	0.00134178	0.000374691	-0.000129566	0.000752938	0.00367228	0.00373679	0.00412549	0.00205429	0.00249909	0.00227849	0.0032967	0.00276267	0.0045625	0.000646465	0.000439468	0.00190222	0.00074399	-0.000603473	-0.000977766	-0.0020413	-0.00307945	-0.00206813	-0.00281781	0.000208326	0.0013764	0.00103483	-0.000234889	0.00183055	0.00618484	0.0118196	0.0144065	0.0184079	0.0244185
	-0.000778139	-0.00227433	-0.00246766	-0.00176797	-0.00203465	-0.00342059	-0.00245455	-0.0029214	-0.00417706	-0.0052929	-0.00636517	-0.00516037	-0.0065984	-0.00785308	-0.00468133	-0.00124603	0.00130213	0.0017799	0.000712812	0.00105844	-4.00711e-05	1.82727e-05	0.00201436	0.00266162	0.00170688	0.0010352	0.000152368	0.000820844	0.0019447	-7.38541e-05	-0.000176026	0.000840595	-0.00104178	-0.00132666	-0.0024254	-0.00344807	-0.00279766	-0.00283069	-0.0042852	-0.00255881	0.00015351	-0.00144668	0.00148699	0.00427795	0.00528563	0.00735221	0.00975278	0.0138823	0.0214798
	-0.00166214	-0.00311387	-0.00445668	-0.00740421	-0.00773507	-0.00692956	-0.00342002	-0.00170222	-0.00463507	-0.00229909	-0.00245769	-0.00194708	-0.00251911	-0.000642594	-0.000677071	0.000725369	0.000199644	-0.000444815	0.000239563	-0.00358056	-0.00128918	0.000391776	0.00291795	0.00287818	0.00365977	0.00150508	0.00176823	0.000129539	0.00168897	0.00320881	0.00110362	0.00135872	0.000470657	0.000681231	-0.00069651	-0.000641026	0.00314921	0.00345499	0.00535028	0.00628632	0.00906952	0.0102864	0.0127451	0.0198315	0.0260359	0.0338906	0.0402364	0.049351	0.0551345
	-0.00103438	-0.0017313	-0.00253548	-0.00291346	-0.00194668	-0.00196728	-0.00307457	-0.00522926	-0.00604499	-0.00303905	-0.00154629	0.000639843	0.00125339	0.00103658	0.00082837	0.000873673	0.00282794	0.00283525	0.00256471	0.00200721	6.93116e-05	-0.00311954	-0.00257124	0.000353319	-0.00175797	-0.00394686	-0.00413876	-0.001659	-0.000489648	0.00104946	0.00263974	0.00330266	0.00387763	0.00288485	0.00180913	0.00300716	0.00398066	0.00474729	0.0072926	0.00809887	0.00839104	0.012699	0.0179501	0.0201068	0.0291127	0.0368754	0.0413837	0.0458472	0.0481475
	0.00304536	0.000509409	0.00314011	0.00375421	0.0058173	0.00449255	0.00509645	0.00376643	0.00410744	0.00365392	0.00287373	0.0052608	-0.000298912	0.000657934	-0.000544843	-0.000400353	-0.00371365	-0.0038003	-0.00576189	-0.00451146	-0.00308816	-0.0055451	-0.00280631	-0.00518527	-0.00430135	-0.00169797	0.00133199	0.00197685	0.00179277	-0.000530891	-0.000520537	0.00418074	0.00670942	0.00779467	0.00609109	0.00512191	0.00779888	0.00817085	0.0107196	0.0133321	0.0150397	0.0148902	0.0180207	0.0262208	0.0364699	0.0451077	0.0543111	0.0603299	0.0655774
	-0.00567896	-0.00624018	-0.00727775	-0.00723833	-0.0047488	-0.00579838	-0.0036658	-0.00461088	-0.00495463	-0.00305922	-0.00252492	-0.000958364	-0.00153106	-0.00342599	-0.00799533	-0.00536857	-0.00535926	-0.00397865	-0.00265676	-0.00185665	-0.00153619	-0.00138886	0.00244513	0.00240822	0.00317719	0.0031749	0.00203338	0.00154433	0.00209385	0.00161442	-0.000116833	0.000643091	-0.00100863	-0.000277978	0.000572545	0.000410351	0.0029064	0.00703888	0.00974197	0.0106837	0.0142973	0.0192712	0.0312271	0.048257	0.0611221	0.0754264	0.0867798	0.0960375	0.101946
	0.00138882	0.00448084	0.00369697	0.000328915	0.0021985	0.000713512	0.00115218	0.00361656	0.00317671	0.00352954	0.00358595	0.00247794	0.000797209	0.00355025	0.00156137	0.00203316	0.00376467	0.00109875	-0.000537792	-0.00164597	-0.00048988	0.000838064	0.0049297	0.00386324	0.00390993	0.00567101	0.00404238	0.000680006	0.00478234	0.00200526	0.0013412	-0.00513689	-0.00850117	-0.00936977	-0.00903874	-0.0048092	0.00202056	0.0145353	0.0256584	0.037322	0.0474603	0.0760468	0.113482	0.150717	0.178889	0.200923	0.214791	0.219141	0.209556
	-0.0079392	-0.00579699	-0.00734344	-0.00913613	-0.0108777	-0.0105951	-0.0106324	-0.0076441	-0.00705505	-0.00747534	-0.00734115	-0.0118289	-0.0123849	-0.0149122	-0.0144639	-0.0139971	-0.0143909	-0.0178104	-0.0183991	-0.0187889	-0.0170097	-0.0179284	-0.01559	-0.0130019	-0.0103386	-0.0148964	-0.011082	-0.00842047	-0.00582719	-0.00629557	-0.0128824	-0.0111321	-0.0113606	-0.0130379	-0.0126802	-0.00166947	0.0093803	0.0314827	0.0513632	0.0677177	0.0934897	0.139505	0.193249	0.245323	0.277091	0.297575	0.30475	0.300545	0.282347
	-0.0143289	-0.0173267	-0.0209924	-0.0174098	-0.0145712	-0.0150572	-0.0100927	-0.00616297	-0.0101548	-0.00984829	-0.0105615	-0.011042	-0.0151068	-0.0220115	-0.0285406	-0.0212369	-0.0239147	-0.0216638	-0.0208349	-0.0215087	-0.0191757	-0.0157691	-0.0125471	-0.0103768	-0.0023472	-0.0130458	-0.0105548	-0.0104764	-0.00919728	-0.00909418	-0.0082445	-0.0085668	-0.00387828	-0.0029554	-0.00940105	-0.00405751	0.00208081	0.0119787	0.0261992	0.0375739	0.060123	0.0918229	0.137486	0.189636	0.226859	0.261159	0.281762	0.288323	0.280514
	-0.00192641	-0.00481949	-0.0017819	-0.0015635	-0.00305724	-0.00824333	-0.0068353	-0.00767062	-0.00739955	-0.00499576	-0.00435556	-0.00262845	-0.00672471	-0.0111689	-0.00456283	-0.00214283	-0.00419262	-0.00544571	-0.00826062	-0.00827642	-0.00637253	-0.00880359	-0.00522178	-0.00096998	-0.00599979	-0.00381314	-0.0066994	-0.00597396	-0.00652946	-0.00756791	-0.00828892	-0.00754584	-0.00946635	-0.0100037	-0.00743967	-0.00567211	0.000589126	0.00517813	0.0112687	0.0194189	0.0280476	0.0440815	0.0627642	0.0860098	0.100598	0.111732	0.116975	0.117801	0.11604
	-0.000891599	0.000606511	-0.000412024	-0.00010367	-0.00277835	-0.000332263	-0.00252745	-0.00379941	-0.00473108	-0.00452274	-0.005595	-0.00816063	-0.00803024	-0.00631835	-0.00226275	-0.00342129	-0.00303958	-0.00148318	-0.00202821	-0.000171721	0.000758975	0.00163532	0.000601923	-0.004519	-0.00162641	-0.00232708	-0.00293278	-0.000246621	-0.000662395	-0.00168689	-0.00201299	-0.00418453	-0.00354656	-0.0026455	-0.00570205	-0.00421139	-0.00273795	-0.00177602	0.00109429	0.00659855	0.0151481	0.0292281	0.04287	0.0595926	0.0730872	0.085686	0.0947402	0.103716	0.109256
	0.00016569	-0.00235642	-0.00750055	-0.00548021	-0.00775293	-0.00806668	-0.00860587	-0.00312188	-0.00464348	-0.00658733	-0.00921334	-0.00666281	-0.00380672	-0.00990415	-0.0105275	-0.0115484	-0.00884248	-0.0152106	-0.0162721	-0.0149549	-0.01139	-0.00992271	-0.00673271	-0.00402429	-0.000335361	-0.00104434	-0.00571652	-0.00235279	0.000530471	0.00207085	0.00430032	0.00142122	-3.99938e-05	-0.0017379	-0.00177047	-0.000277849	0.00620358	0.00773461	0.0163389	0.0212433	0.025254	0.0392253	0.0583729	0.083794	0.10775	0.131869	0.146407	0.167499	0.174432
	-0.00468219	-0.00567198	-0.00582813	-0.00164331	-0.00285407	0.000377712	0.00102025	0.00204914	0.0035182	0.00224684	0.00119642	0.00272531	0.00347766	0.00124909	0.00096288	0.00245514	0.00191731	0.00351716	0.00243917	0.00297448	0.00562993	0.00408436	0.00492881	0.00354967	0.00561079	0.00334423	0.00441004	0.00357895	0.00462179	0.00368552	0.00189315	0.00391852	0.00365458	0.00325325	-0.000467103	0.000241401	6.35361e-06	-0.000516238	0.00204515	0.00750614	0.0111291	0.0193464	0.0309496	0.0472891	0.0679992	0.0839906	0.0979564	0.115045	0.124884
	0.00514576	0.00535949	0.00391718	0.00231259	-0.000472877	-0.00278184	-0.00639242	-0.00592194	-0.0113299	-0.0109108	-0.00925748	-0.0103978	-0.00803889	-0.0057116	-0.00694355	-0.00225535	-7.39161e-06	0.000353398	0.00632866	0.00388864	0.00503675	0.00413433	0.00284758	0.0015035	0.00639997	0.00789323	0.00225093	0.000409315	0.00147668	0.00129793	0.000511988	0.00191498	0.00470018	0.00805536	0.00611231	0.00599069	0.00816104	0.0114457	0.0123307	0.0196333	0.0228618	0.0323736	0.0428813	0.0534703	0.0652981	0.0776787	0.0986583	0.117514	0.136838
	-0.00319001	-0.00198974	0.000609663	-0.00275556	-0.00289375	-0.00260698	0.000153012	0.00171307	0.00130298	0.00263893	0.000188398	-0.00226892	-0.0071738	-0.00241108	-0.00365404	-0.00448701	-0.00678845	-0.00691024	-0.0069222	-0.00647315	-0.00454516	-0.00298625	0.00065389	-0.00204708	-0.00139911	0.000798971	0.000910931	-0.000469682	-0.00208502	-0.00415538	-0.00334823	-0.0025713	-0.00339187	-0.000211736	-0.00133406	-0.00168888	0.00179957	0.00466361	0.00896436	0.0131055	0.0165319	0.0235193	0.0368712	0.0469738	0.0617301	0.0695228	0.0789479	0.0885991	0.0940385
	0.00122312	0.00177428	0.00169463	0.00078473	-8.65232e-06	0.00191619	0.00323059	0.00143658	0.000646372	-0.000154923	-0.000754601	-0.00294159	-0.00138199	-0.00101037	0.000622573	0.000254732	-0.000570183	0.000558232	-0.000573621	0.000642632	0.00241248	0.00556288	0.00309636	0.00643588	0.00736593	0.00820961	0.00635735	0.00583749	0.00434776	0.0040691	0.00374064	0.00279768	0.0019609	-0.00168345	-0.00388071	-0.00298443	0.00119459	0.00418071	0.00645054	0.0080962	0.007925	0.0100717	0.0154441	0.0196328	0.0223521	0.0224785	0.0188871	0.0184853	0.0171171
	-0.00754465	-0.00896373	-0.0103509	-0.00999995	-0.0110742	-0.011106	-0.0138403	-0.0143576	-0.0128589	-0.0135046	-0.00770175	-0.004529	-0.000598518	-2.97253e-05	0.00122302	0.00462547	0.00982052	0.0138617	0.0179139	0.0222085	0.0176649	0.0143572	0.0112214	0.0108977	0.0120791	0.0127298	0.00987544	0.00861499	0.00382197	-0.00147135	0.00148563	0.00110059	0.00424185	0.00677203	0.00792529	0.0104503	0.0244495	0.0331609	0.0400645	0.0496355	0.0539562	0.0520855	0.0456782	0.0397653	0.0335597	0.025139	0.0103801	0.0090304	0.0117514
	-0.00496879	-0.00603945	-0.00462963	-0.00400467	-0.00352072	-0.00443117	-0.00455075	-0.00432582	-0.00231931	-0.00177716	-0.00147173	-0.00254923	-0.00286192	-0.00364906	-0.00380776	-0.00255012	-0.00348993	-0.00229155	-0.00280999	-0.00333936	-0.00254692	-0.00147175	-0.00302346	-0.003283	-0.00437775	-0.00391685	-0.00266452	-0.00372536	-0.00354956	-0.00397148	-0.00399566	-0.00293026	-0.00181199	-0.00168784	-0.000930756	-3.31528e-05	0.000764899	0.00309486	0.0048078	0.0072396	0.00740965	0.00753948	0.00840094	0.00897891	0.00883252	0.0071948	0.0065166	0.00415561	0.00554585
	-0.000459909	-0.000508296	-0.000165426	-0.000286293	-0.00116505	-0.00088113	-0.00151261	-0.000113656	0.00023467	0.00207792	0.00205682	0.00255255	0.00194999	0.00208701	0.00359647	0.00335841	0.00277749	0.00262691	0.00223719	0.000368407	0.00123395	0.000651123	0.00138578	0.00151299	0.000759293	7.9103e-05	0.0012837	0.00161771	0.000544748	0.00149675	0.000497782	-0.00025484	-0.000857866	-0.000824876	-0.00114331	-0.000664924	-0.000974546	-0.00120488	-0.00072734	-0.00122077	-0.000879681	0.00096285	0.00123941	0.000456324	0.000917188	0.000604815	0.00140775	0.000794372	0.00162788
	0.0014698	0.000409048	0.000432683	0.00110344	0.000199692	-0.00043673	0.000150556	-0.000758612	-0.00124718	-0.00186376	-0.00263615	-0.00248979	-0.00326813	-0.00298496	-0.00224433	-0.002114	-0.00252666	-0.00175215	-0.0017569	-0.00237743	-0.00268074	-0.00237192	-0.00143317	-0.00267668	-0.00267207	-0.00218389	-0.000515625	0.000100456	-0.00113048	-0.000498312	0.000632881	0.00233923	0.00355948	0.00371305	0.00403912	0.00372439	0.00298086	0.00250527	0.00358354	0.00389048	0.00261924	0.00152352	0.00122149	0.00170059	0.00184865	0.00243764	0.00271729	0.00364618	0.00368181
demo #1	SF (2 cycles/degree)
	0.000678943	0.00207321	0.00270702	0.00300937	0.0034696	0.00266951	0.00263611	0.00263766	0.00183952	0.000586645	0.000641053	-0.00196041	-0.00316634	-0.00392902	-0.00500078	-0.00372084	-0.00325431	-0.0035698	-0.00341095	-0.00293645	-0.00324704	-0.00235234	-0.00159697	-0.00142764	-0.00126097	-0.00171306	-0.00169702	-0.000778804	-0.000620287	-0.000144272	-0.00015836	0.000962637	0.00141918	0.00204575	0.00191005	0.00171094	0.00203333	0.00202772	0.00245629	0.00215314	0.00272472	0.00225171	0.00210966	0.00145002	0.00296494	0.00355992	0.00229156	0.00201599	0.000822419
	-0.000793304	-0.00138451	-0.0013865	-0.00121401	5.58675e-05	-0.000412441	-0.000868359	-0.000120814	0.00127509	0.00176031	0.00174309	0.00267762	0.00332938	0.00363401	0.00221875	0.00161444	0.00129463	0.00113422	0.000524239	-0.000288611	0.000343499	3.23577e-05	-0.00105315	-0.00024925	-0.000241188	0.00129366	0.00223036	0.00287271	0.00274092	0.00305693	0.00308931	0.00322868	0.00460046	0.0033649	0.00152269	0.00122005	0.0015302	0.00104765	0.0011953	0.00151443	0.00288009	0.00258272	0.0018531	0.00230751	0.00386621	0.00308935	0.0027799	0.00217004	0.0023211
	-0.00378252	-0.00466924	-0.00492501	-0.00473139	-0.00438564	-0.00440346	-0.00376899	-0.00310325	-0.00217013	-0.000170543	0.00109915	0.00250006	0.00293811	0.00261541	0.00184744	0.00345226	0.00407304	0.00369631	0.00323337	0.00231609	0.00196949	0.000898346	0.000259193	-0.000173772	0.000131097	-0.000159323	-0.00109656	-0.00106287	-0.00104604	-0.000935741	-0.00103697	-0.00029673	-0.000142018	0.0012521	0.00220886	0.00042075	0.00137736	0.000878175	0.0018021	0.00163919	0.00162236	0.00132471	0.00291833	0.00213225	0.000689487	0.00226728	0.00191969	0.00272924	0.0022626
	-0.000346694	-1.04978e-05	5.69127e-05	0.000689309	-5.958e-05	0.00102252	0.000581225	0.00042737	0.000562286	-0.000203227	-0.00147314	-0.00269985	-0.00212225	-0.00305663	-0.00336409	-0.00550287	-0.00548208	-0.00607184	-0.00544044	-0.0046459	-0.00384175	-0.00339698	-0.00372066	-0.00371237	-0.00157609	0.000700417	0.00115477	0.00144373	0.000954132	1.15673e-05	-0.000300516	-0.000436051	-0.00194109	-0.00149872	-0.00273501	-0.00313809	-0.00331639	-0.00270124	-0.00346365	-0.00298485	-0.00190537	-0.000229198	0.000999638	0.00190811	0.00219941	0.00197517	0.00287865	0.00365367	0.0042931
	0.00380188	0.00421989	0.00529014	0.00490214	0.00430054	0.00370287	0.00427393	0.00373265	0.00358118	0.000959648	0.0031584	0.00275943	0.0021734	0.0033068	0.00231455	0.00351031	0.00155265	0.00068654	-0.00130542	-0.000956237	-0.00515276	-0.00514671	-0.00581453	-0.00645116	-0.00382631	-0.00189862	-0.00128379	-0.00129131	0.00154716	0.00236714	0.00395175	0.00553266	0.00976946	0.00977484	0.00861409	0.00433565	0.00621094	0.00777109	0.00425301	0.00376045	0.00355619	0.00174872	-0.00169584	-0.00057463	0.00134895	0.00582821	0.0072583	0.0117057	0.0205222
	0.000558659	0.00167606	0.00124696	-0.000420921	-0.0011585	-0.00168267	-0.0021553	-0.00273792	-0.00452414	-0.00583436	-0.00582685	-0.00807447	-0.00798101	-0.00658054	-0.00441514	-0.00404205	-0.00380565	-0.00325112	-0.00236768	0.000641847	0.00182625	0.00233349	0.00242504	0.00333401	-5.89272e-05	-0.000678769	-0.00110521	-0.00117335	0.000691298	0.000698015	-0.000805623	-0.00115533	-0.000367591	-0.00110048	0.0024231	0.00314543	0.00336698	0.00357014	0.00167345	0.00100891	0.000637308	0.00307427	0.00353539	0.00349449	0.00371329	0.00503348	0.00739901	0.0121481	0.0189011
	0.00409284	0.0047706	0.00349056	0.0012053	0.00189209	-0.00129928	0.00214846	0.00105239	0.000302777	0.00298664	0.000510323	-7.4336e-06	-4.10603e-05	0.00232866	-0.00160155	-0.00204581	-0.00167991	-0.00183714	-0.00384552	-0.00518568	-0.00293172	-0.00121373	-0.000590992	0.000943977	0.00316991	0.00346341	0.00298803	0.00276835	0.00489234	0.00418944	0.00196962	0.00117187	0.00247607	0.000603872	0.00193823	0.00338888	0.00248979	0.00256223	0.00155177	0.000829622	0.00326086	0.00570814	0.00760698	0.0116209	0.0162899	0.0196208	0.02782	0.0357927	0.0445958
	-0.00123122	-0.000901178	-0.000248286	-0.000373393	-0.000327178	-0.00419172	-0.00382567	-0.0021556	-0.000386742	0.000547761	0.00262396	0.00032899	-2.13089e-05	0.00151594	0.00127837	0.00351562	0.00181534	-6.90804e-05	0.000196225	0.000739366	-0.000410106	0.00172345	0.0022078	0.0014702	0.00331169	0.00490469	0.00349373	0.00567566	0.00288936	0.00483506	0.00422621	0.00396945	0.00363451	0.00236354	0.000171135	-0.00072544	0.000678554	0.000280338	0.00329788	0.00205049	0.00514779	0.00648207	0.00919507	0.0144853	0.0226973	0.0314379	0.0385115	0.0438253	0.0498888
	0.00150802	-0.000222941	-0.00113594	-0.00282532	-0.00264262	-0.00348102	-0.00439231	-0.00503131	-0.0050877	-0.0048295	-0.00422004	-0.00311823	-0.00356999	-0.00287092	-0.00321851	-0.0027839	-0.00511649	-0.00708418	-0.00672837	-0.00528665	-0.00683069	-0.00589038	-0.00525356	-0.00445666	-0.00723813	-0.0051838	-0.00317361	-0.00291463	-0.00597108	-0.00465387	-0.00530423	-0.00538042	-0.00497075	-0.00466656	0.00233214	0.000156002	-0.000251594	0.0047747	0.00953047	0.0116327	0.015053	0.019638	0.025722	0.0385984	0.0489734	0.064696	0.0756681	0.0804438	0.0824696
	0.00119489	0.0014807	0.003263	-0.00344886	-0.000507179	0.000212207	-0.000943264	-0.00398065	-0.00316009	-0.00294913	-0.00478705	-0.0049177	-0.00695368	-0.00486534	-0.00672095	-0.00686426	-0.00624933	-0.00384808	-0.00691809	-0.00726648	-0.00463297	-0.00559032	-0.00589001	-0.00265031	-0.00518236	-0.00560697	-0.00679398	-0.00635425	-0.00537263	-0.00565617	-0.00721557	-0.00626991	-0.0076413	-0.00413684	-0.00171063	0.000452198	0.00399537	0.0049638	0.0093719	0.0109618	0.014721	0.0201566	0.0353906	0.0585754	0.0884909	0.111044	0.127783	0.137783	0.141644
	0.000270985	-0.000454131	-0.00084257	-0.00418971	-0.00378245	-0.00725601	-0.0044418	-0.00443305	-0.00541776	-0.000151288	-0.000357869	-0.000991641	-0.000810481	-0.00111866	-0.000139037	-0.000943956	-0.00195753	-0.00181991	-0.00357769	-0.00833533	-0.0113386	-0.00791451	-0.0101552	-0.00889164	-0.0104244	-0.00677951	-0.00498315	-0.00372883	-0.00266227	-0.0055056	-0.0039818	-0.00927813	-0.00952146	-0.0105569	-0.00728281	-0.0115653	-0.00821369	0.00331843	0.0208218	0.0372311	0.0516613	0.0751132	0.114328	0.172189	0.217089	0.246775	0.259	0.259958	0.249769
	0.00683792	0.00648399	0.00214868	0.0044289	0.00775322	0.0045772	-0.00155827	-0.00350476	0.000251745	-0.0017776	-0.00409485	-0.00499168	-0.00555601	-0.0120889	-0.0121528	-0.0151717	-0.0121178	-0.00634736	-0.00913275	-0.0132498	-0.0137742	-0.0140341	-0.0120282	-0.00968304	-0.018954	-0.0156474	-0.0172051	-0.0156352	-0.0172864	-0.016113	-0.0217529	-0.023682	-0.0275807	-0.0200171	-0.0154521	-0.0138418	-0.00823509	0.00156382	0.0242107	0.0492282	0.0754206	0.112638	0.174878	0.239336	0.302405	0.336294	0.350123	0.346998	0.328921
	-0.00865391	-0.00546593	-0.00925437	-0.00668678	-0.00105031	-0.00173989	-0.00330699	-0.00212455	-0.00245221	-0.00172726	0.00410187	0.00240711	0.00396244	0.00172035	0.00534361	0.00743851	0.0128536	0.0136749	0.0163433	0.0146531	0.0102652	0.0116839	0.0174816	0.016779	0.00496844	0.0106381	0.00920967	0.00398871	0.00103839	0.00271494	0.00442939	-0.00384774	-0.0130617	-0.0155627	-0.015931	-0.0228645	-0.0226036	-0.0129626	0.00228193	0.0188441	0.0401974	0.080148	0.143751	0.228897	0.301252	0.349476	0.376417	0.391002	0.391963
	-0.0018655	0.000161509	0.00312574	0.00392109	0.00656956	0.00404752	0.00916101	0.0107559	0.0139247	0.0125892	0.0115793	0.00936921	0.00530998	0.00369523	0.0015397	0.00378955	0.00040891	0.00118947	-0.00116654	-0.00187846	-0.000906436	-0.00243202	-0.00703899	-0.00630334	-0.00846466	-0.00443973	-0.00609907	-0.00719262	-0.00564164	-0.0040124	-0.00498915	-0.00600509	-0.00304799	-0.00884436	-0.00650148	-0.0125819	-0.00995165	-0.00545823	-0.000190269	0.00694251	0.0167677	0.0364492	0.0644945	0.108239	0.137349	0.159694	0.171812	0.175001	0.172034
	-0.00726163	-0.00783443	-0.0055305	-0.00327268	-0.000418328	-0.00126857	0.000757591	0.00232503	0.00195275	0.00333356	0.00281079	0.00403487	0.00296594	0.000362053	-0.00490296	-0.00404111	-0.00133625	-0.00260358	-0.00454474	-0.00421037	-0.00468229	-0.00895897	-0.00668949	-0.00422249	-0.00193026	0.000250171	-0.00218791	-0.00324633	6.08463e-05	0.00114512	0.00467689	0.00646495	0.00251592	0.00132599	0.00306047	0.00543065	0.00986319	0.0137194	0.0166369	0.0175449	0.0226825	0.0352281	0.0509397	0.0697888	0.0893494	0.104137	0.108994	0.116316	0.118116
	-0.00826494	-0.00764787	-0.0100169	-0.0111393	-0.00922397	-0.00586323	-0.00105224	-0.00444253	-0.0067351	-0.0107082	-0.0117313	-0.0122516	-0.0127943	-0.0124931	-0.0158242	-0.0171655	-0.0233863	-0.0200309	-0.01748	-0.0166392	-0.0155751	-0.0172013	-0.0110098	-0.0132624	-0.0135762	-0.0113785	-0.00851678	-0.00733051	-0.00567944	-0.00508482	-0.00315205	-0.00509155	-0.00808609	-0.00518416	-0.0050313	4.47569e-05	1.74828e-05	0.00408415	0.00972655	0.0143942	0.017219	0.032997	0.0506095	0.0826178	0.116755	0.145697	0.172694	0.196508	0.212492
	-0.00321614	-0.00484474	-0.00176027	-0.00532994	-0.0069003	-0.00604294	-0.00798542	-0.00590378	-0.00739622	-0.00617598	-0.00792941	-0.00625836	-0.00814897	-0.00740134	-0.00405966	-0.008705	-0.00918664	-0.00631056	-0.00913201	-0.00949061	-0.00677124	-0.010189	-0.0124569	-0.0146777	-0.0184339	-0.017791	-0.0145531	-0.0151673	-0.0135345	-0.0103766	-0.00982445	-0.00800834	-0.00702956	0.00139991	0.00440354	0.0072542	0.0111334	0.0133419	0.0196327	0.0239561	0.0277785	0.0355729	0.0508805	0.0620782	0.0798464	0.0977702	0.109824	0.120199	0.132231
	-0.00048328	-0.0018592	-0.00247324	-0.00427968	-0.000236895	-0.000239023	-0.00172238	-0.00368871	0.00126457	-0.00157921	-0.00316225	-0.0007549	-0.00128352	-0.00234415	-0.00757758	-0.00470724	-0.00420206	-0.00423768	-0.0101216	-0.0149063	-0.0148257	-0.0133491	-0.0120041	-0.0116561	-0.0115408	-0.0136933	-0.0125176	-0.0136001	-0.0133749	-0.00721597	-0.0030033	-0.00530555	-0.00566897	-0.00146706	-0.00401819	-0.00316529	-0.00620071	-0.000152345	0.00763675	0.0113469	0.01361	0.0203404	0.0324945	0.0442809	0.0650331	0.0796098	0.100629	0.11948	0.136976
	-0.00232104	-0.00507619	-0.00639596	-0.00594317	-0.00502792	-0.00749374	-0.00841328	-0.0112059	-0.00651913	-0.00863401	-0.0104508	-0.00698	-0.00689685	-0.00995606	-0.0102084	-0.0112241	-0.00909805	-0.00769262	-0.0107872	-0.0103125	-0.00808517	-0.00746023	-0.00845495	-0.00232592	-0.00345973	-0.000166357	-0.00195105	-0.00227762	-0.00205864	0.000468075	-0.000365617	0.000865911	0.00169281	-0.00122289	0.00239758	0.00130819	0.00458312	0.00672004	0.0112435	0.0152752	0.0205079	0.0244444	0.0388005	0.0557692	0.0668948	0.0759513	0.0842279	0.0912567	0.0944172
	0.00292019	0.00145576	0.000507302	-0.000161466	0.000291863	0.000662224	-0.00123246	-0.0023326	-0.0023067	-0.00284429	-0.00346736	-0.00219783	-0.00155796	-0.00088201	-0.00122298	-0.00283019	-0.000285461	-0.000558652	0.000414351	-2.37227e-05	-0.00107335	-0.00201527	-0.000244727	-0.000997238	-0.000314214	0.000488107	0.000611391	0.00209758	0.000803129	0.000324904	0.00245447	0.00431624	0.0030395	0.00355891	0.00211981	0.00243121	0.00148069	0.000873026	0.00267976	0.0050883	0.00544703	0.00670382	0.00947728	0.0126178	0.0157718	0.0169949	0.0201199	0.0194268	0.017596
	0.00964993	0.00850751	0.00933348	0.00985697	0.0100329	0.00925593	0.00717311	0.0089911	0.00920575	0.00965565	0.0127231	0.0193333	0.0206941	0.0209736	0.0212345	0.0217233	0.0188536	0.012498	0.00771338	0.00528561	-0.000462124	-0.0064968	-0.0108573	-0.0121261	-0.0121142	-0.0119338	-0.0127765	-0.013317	-0.00897336	-0.0123371	-0.0135426	-0.0138117	-0.0123825	-0.00886005	-0.00852698	-0.00518165	0.00799881	0.0211558	0.0289213	0.0404995	0.0492462	0.0543091	0.0567616	0.0487707	0.0438117	0.0343108	0.0229561	0.0109528	0.00756253
	0.00236529	0.00244822	0.00173261	0.000226275	-2.77912e-05	-0.00174149	-0.00177263	-0.00124997	-0.00270363	-0.0034133	-0.0041954	-0.00417405	-0.00427627	-0.00237972	-0.00218483	-0.00282131	-0.00277999	-0.00419814	-0.00417312	-0.00458735	-0.00594778	-0.00621998	-0.00606471	-0.00620033	-0.00747031	-0.00643905	-0.00645897	-0.00574719	-0.00526911	-0.00438645	-0.00191978	-0.000536286	-0.000553116	-8.7898e-05	0.00149345	0.00165463	0.00253029	0.00490097	0.00643565	0.00617517	0.00585092	0.00491101	0.00630458	0.0060034	0.00535263	0.00704046	0.00522161	0.00380583	0.00433048
	0.00123181	1.72101e-05	0.000192558	2.59703e-05	0.000619525	0.00106815	0.00202802	0.00122886	0.00122552	0.00153937	0.00117502	0.00208202	0.00149431	0.000767071	-0.000442184	-0.000607245	-0.00126781	-0.0029622	-0.00312894	-0.00347337	-0.00314632	-0.00282234	-0.00285064	-0.00161859	-0.00174126	-0.00189312	-0.00156222	-0.000924117	-0.00216008	-0.00186598	-0.00214823	-0.00198565	-0.00136929	-0.00197026	-0.00182372	-0.000716099	-0.000871063	-0.00038564	0.0010077	0.00126607	0.00172852	0.00327271	0.00406337	0.00434364	0.00495269	0.00404424	0.00449975	0.00446504	0.00367981
	-0.0017624	-0.00248919	-0.00260243	-0.00271864	-0.00217178	-0.00148287	-0.00123104	-0.000226462	-0.000245022	0.000248771	0.00199048	0.00195215	0.00168038	0.00247863	0.00236099	0.00125138	2.92264e-05	0.00064433	0.000166105	-5.61316e-05	0.000113278	0.00126135	0.000954247	0.000351299	0.000469509	0.000797319	0.00115	3.92532e-05	0.000211768	-0.000323217	-0.00067747	-0.00135749	-0.000929349	-0.000182451	-0.00190943	-0.00196518	-0.000458671	0.000481678	-0.000621982	0.000173724	0.000329969	-0.000266744	0.000827447	0.0016182	0.0035089	0.00354158	0.00214491	0.00212042	0.00450677
demo #1	SF (4 cycles/degree)
	0.00202992	0.00143477	0.00156515	0.00097834	0.000505543	0.000827157	-0.000386274	-0.00115359	-0.000675661	-0.000822139	-0.00143891	-0.000995347	-0.000478675	-0.000158601	0.00061137	-0.000948026	-0.000644438	0.000124527	-0.000501716	-0.00114272	-0.00113219	-0.00128393	-0.0018006	-0.00152146	-0.00150547	-0.000424557	-0.00150541	-0.000449795	-0.0010884	-0.000615812	-0.000939131	-0.000317156	0.000316489	0.00013833	-0.000479988	-0.00139622	-0.000624357	-0.00195286	-0.00101508	-0.00193933	-0.00116347	-0.00134003	-0.000836493	0.000288758	0.000443282	0.00201294	0.0023111	0.00149675	0.000720217
	-0.00107433	-0.00120535	-0.000756931	0.000165234	1.40099e-05	-0.000646146	0.000118997	0.00108427	0.0026667	0.00188874	0.00187285	0.0023182	0.00252085	0.00127998	0.000965943	4.74665e-05	0.000698953	5.15269e-05	-0.000295073	1.89996e-05	0.00017029	-1.39039e-06	-0.000222323	0.000242942	0.000244791	0.000867404	0.000539464	0.000876808	0.000436483	0.000728495	0.000764625	3.35426e-06	-0.000110267	0.000949333	0.00186555	0.00173251	0.00157357	0.00190063	0.00250425	0.00332143	0.00344128	0.00377364	0.00316871	0.00244405	0.000608481	0.00136709	0.00214039	0.00193071	0.00178565
	0.000201739	-9.60775e-05	-0.000564541	-0.000237685	-0.000681204	-0.000985936	-0.000698708	8.31554e-05	-0.000690443	-7.59501e-05	0.000371513	0.000538883	0.000391913	0.000504004	0.00065477	0.00128128	0.00223506	0.00221127	0.00266941	0.00205709	0.000822413	0.000328146	0.00109362	0.000774902	0.00198063	0.00087714	0.000243304	0.000251644	-0.000375353	-0.00111871	-0.00157674	-0.00109908	-0.00124621	-0.00198408	-0.00320321	-0.00367597	-0.00366452	-0.00395392	-0.00440023	-0.00427832	-0.00306352	-0.00229955	-0.00148219	-0.000259169	0.000993243	0.00129614	0.00175622	0.00269028	0.00377603
	-0.00267162	-0.00187387	-0.00154044	-0.00152527	-0.00211668	-0.00165419	-0.00227986	-0.00212596	-0.00166522	-0.000261876	0.000374906	-8.37257e-05	-0.000388036	-7.19056e-05	8.83628e-05	7.84698e-05	0.000686839	0.000691172	0.00194838	0.00162966	0.00208592	0.00223219	0.00239698	0.00178455	0.00161826	-0.000554177	-0.000542117	6.82801e-05	-0.00118738	-0.00133515	-0.00119534	-0.00149888	-0.00214448	-0.00168214	-0.00107024	0.000170862	0.000939725	0.000308503	0.000326971	4.76318e-08	-0.000441755	-0.0007518	-0.00027113	-0.000283089	-0.00136732	-0.00105685	-0.00119468	-0.000395187	0.00051391
	-0.000869941	-0.00188563	-0.000810526	-0.00134573	-0.00107248	0.000204262	0.000410767	0.00116141	-0.000263884	-0.000309179	1.32565e-05	0.000498625	0.000836978	0.000554703	0.000365583	0.00193787	0.00273887	0.00164544	0.00480325	0.00406245	0.00126817	0.00115128	0.00131118	0.00227985	0.000945039	0.000118381	-7.44454e-05	-0.000532279	-0.00212356	-0.00151958	-0.00120059	-0.00188888	-0.0048883	-0.00537799	-0.00585872	-0.00644151	-0.00771766	-0.00625638	-0.00629763	-0.00626339	-0.00553325	-0.00563102	-0.00297455	-0.00090768	0.00112888	0.00100111	0.00289063	0.0028735	0.00322243
	-0.000150588	0.00245133	0.00205786	0.00246075	0.00222038	0.0013767	0.00296052	0.00199473	0.00296057	0.00325208	0.00424265	0.00222231	0.00347761	0.00349963	0.00290605	0.00341436	0.00109773	0.00175534	0.00114077	0.00146615	0.00177426	0.000361288	-0.0014787	-0.00243803	-0.00166569	-0.00306589	-0.00293624	-0.0029225	-0.00261844	-0.00371375	-0.00546971	-0.00502653	-0.0050381	-0.00457578	-0.00376493	-0.00455152	-0.00424747	-0.00414539	-0.00463802	-0.00401279	-0.00353157	-0.00493131	-0.00357637	-0.00260191	-0.0034212	-0.000503032	0.00125644	0.0012775	0.00144526
	0.00136579	0.000946156	0.000783391	-0.000800679	-0.000578489	0.000485998	0.00146314	0.000170063	0.00130315	0.0021773	0.00356891	0.00453599	0.00373552	0.00539548	0.00527548	0.00485283	0.00489349	0.00798348	0.00760316	0.00704955	0.00785815	0.00731801	0.00875744	0.0085677	0.00803398	0.00801323	0.0078402	0.0055718	0.00468827	0.00355018	0.00168226	0.000385071	0.00119424	0.00102393	-1.68019e-05	-0.00117387	-0.000991613	-0.00154798	-0.0008951	0.000335549	0.00213913	0.00386328	0.0037003	0.00454547	0.006636	0.00821785	0.0123759	0.0175994	0.023445
	0.00274769	0.00217842	0.000497141	-0.000374722	-0.00107805	-0.000794225	-0.00106428	-0.00200605	-0.000925027	-0.00215801	-0.00259179	-0.00306491	-0.00130552	-0.0013199	-0.00132078	-0.00163269	-0.00100666	-0.000675922	7.56352e-05	-0.00256159	-0.00367865	-0.00354872	-0.00374076	-0.00407013	-0.00266292	-0.000791111	-0.0012848	-0.00172823	-0.001656	0.000376631	0.00241523	0.00414022	0.00506184	0.00666373	0.0072662	0.00622786	0.00729435	0.00871551	0.00894893	0.0103166	0.00998922	0.00872015	0.00874278	0.010453	0.0105845	0.0161369	0.0253803	0.0288986	0.0310713
	-0.005965	-0.0060756	-0.00636833	-0.00611444	-0.00676256	-0.00488586	-0.00366116	-0.00216875	-0.000911147	0.00327343	0.0035894	0.00125368	-0.000276729	-0.0024651	-0.00246735	-0.00249347	-0.002073	-0.0045261	-0.00481365	-0.00633689	-0.00941263	-0.00770364	-0.00662574	-0.00590297	-0.00563081	-0.00682366	-0.00514366	-0.00223877	-0.00226643	-0.00182634	0.00184741	0.00419733	0.00470189	0.00645871	0.00911866	0.0127361	0.0126684	0.0139222	0.0151971	0.0135095	0.0126993	0.0134923	0.0151492	0.0198341	0.0287436	0.043998	0.0657807	0.0767791	0.0873909
	0.00082344	0.00116467	0.00120538	0.0014421	0.00228534	0.00589527	0.00774973	0.0112807	0.0114133	0.0113959	0.00901989	0.00733808	0.00624675	0.00593342	0.00229036	-0.00359622	-0.00494988	-0.00790377	-0.00740078	-0.0059735	-0.00703339	-0.00519826	-0.00503598	-0.00318235	-0.00098163	0.00385815	0.00424142	0.00612382	0.00645054	0.00612217	0.00797236	0.0092514	0.01001	0.00991184	0.0144172	0.0152972	0.0148768	0.0154931	0.0150343	0.0176949	0.0192661	0.0193845	0.0242348	0.0306162	0.0442087	0.0785489	0.112363	0.131983	0.142076
	-0.00356463	-0.00525869	-0.00420155	-0.0028674	-0.00165574	0.000367036	0.00393988	0.00335093	0.00102549	0.00367592	0.00410362	0.0041528	0.000707202	-0.000818472	-0.00629171	-0.00895874	-0.0126933	-0.0105634	-0.0105669	-0.0135842	-0.0138491	-0.0138728	-0.0115612	-0.0111644	-0.00708373	-0.00250663	-0.00318336	-0.00296481	-0.00287986	-0.00215496	0.000160517	0.00313641	0.00473655	0.0058377	0.00924792	0.00853717	0.0112119	0.0101441	0.0137795	0.0161432	0.0196898	0.0218938	0.0288873	0.0466364	0.0830701	0.126204	0.162882	0.183158	0.192362
	0.00713789	0.00511216	0.00476891	0.00480449	0.00434657	0.00260678	0.00285172	0.00406278	0.0025278	0.00245753	0.00439511	0.00448506	0.00337252	-0.00133777	-0.00249804	-0.00195252	-0.00499875	-0.00512299	-0.00458369	-0.00589475	-0.00571097	-0.00475371	-0.00273902	0.00100384	0.00234742	0.000141293	0.00346606	0.00114995	-0.00128972	-0.00330058	-0.00275861	-0.00129848	-0.00197649	0.00182333	0.00173246	0.00564416	0.00790244	0.0174285	0.0249951	0.0303949	0.0359143	0.0476188	0.0730747	0.11581	0.176741	0.222961	0.241905	0.246324	0.249805
	0.00518692	0.00598915	0.00886288	0.00557824	0.00228689	0.0032039	-0.00362034	-0.00385565	-0.00172563	-0.00413289	-0.00426353	-0.0130619	-0.0196089	-0.0231905	-0.0241033	-0.0252755	-0.0207555	-0.0238058	-0.0287985	-0.0297115	-0.0297513	-0.0233061	-0.0227896	-0.0190433	-0.0191172	-0.0178828	-0.0233622	-0.0191858	-0.0174698	-0.0172886	-0.0142381	-0.0127896	-0.0114752	-0.00146144	0.00335006	0.00664688	0.0144644	0.0176586	0.0226255	0.0350317	0.0464463	0.0721951	0.126152	0.200096	0.312754	0.396936	0.451907	0.490435	0.51222
	0.0056589	0.00433049	0.0042492	0.00231876	0.00133392	0.00383001	0.00760681	0.00804874	0.00591826	0.00528663	0.00265719	0.00169121	0.000204648	0.00126322	0.00320541	-0.00621344	-0.00515334	-0.00808219	-0.0101606	-0.00993132	-0.0105871	-0.00783	-0.00880714	-0.0125113	-0.0136531	-0.00749376	-0.0112184	-0.0118821	-0.0115472	-0.011146	-0.00799294	-0.00740515	-0.00386544	0.00335538	0.00556574	0.0105861	0.0171211	0.0183868	0.0228084	0.023955	0.0315557	0.0418924	0.060741	0.0898934	0.139738	0.174679	0.200548	0.2177	0.22508
	0.000899891	-0.000934505	-0.000307524	-0.000570552	-0.00179097	0.00211342	0.00148022	-0.00121777	0.000996258	0.00164436	0.00449503	0.00571225	0.00353993	0.00301644	0.00267114	-0.00126918	-0.000237418	0.00156059	0.000495148	-0.000831747	-0.00568383	-0.00572636	-0.00288295	-0.00220489	-0.00362776	-0.00430539	-0.0088885	-0.010011	-0.0122648	-0.0135624	-0.0126218	-0.0109425	-0.0125101	-0.00907707	-0.00323323	0.0028628	0.00656647	0.0108811	0.0124471	0.0183231	0.0255142	0.031789	0.0457809	0.0664933	0.0948422	0.126727	0.146337	0.15851	0.17232
	0.00351051	0.00255528	0.00411935	0.00573204	0.00632817	0.00946183	0.00854014	0.00671965	0.00856348	0.0037904	0.00341263	0.00505852	0.00191549	0.000168417	-0.00430527	-0.0106296	-0.0183447	-0.0225979	-0.0239844	-0.0205934	-0.0219037	-0.0230997	-0.0226817	-0.0236324	-0.0226698	-0.0206845	-0.0162696	-0.0123003	-0.0152269	-0.0156947	-0.0134684	-0.0147297	-0.0134026	-0.00853399	-0.00266835	0.00453305	0.00519174	0.00944589	0.0158621	0.019033	0.0227615	0.0339176	0.0455139	0.0690311	0.112199	0.162623	0.214289	0.2502	0.277959
	0.0041832	0.00414097	0.00582565	0.00571714	0.00400697	0.00332399	0.00223858	0.000729596	0.00415243	0.00788835	0.0108854	0.0106792	0.0074364	0.00748373	0.0102905	0.0102954	0.0144162	0.0142572	0.00907919	0.00714359	0.00447823	0.00269194	0.00362352	0.00488187	0.00491407	0.00329758	-0.00178075	0.000598539	0.00148142	0.00167739	-0.000232295	0.00183414	0.00254247	0.00209868	0.00254946	0.00134319	0.00182045	0.000961527	0.00509653	0.00456304	0.00942516	0.0122444	0.0179012	0.0195522	0.0294608	0.0463015	0.0654433	0.0844723	0.101933
	0.00654075	0.00816417	0.00978826	0.0105622	0.0107332	0.00943734	0.00799854	0.00928239	0.0103959	0.00894402	0.00797604	0.00937628	0.00845271	0.00801483	0.00595332	0.00427676	0.00635724	0.00607308	0.00868746	0.00872878	0.00809282	0.00218289	0.000399855	0.000962148	0.00206138	0.00520547	0.00178582	-0.00169682	-0.00605564	-0.0072984	-0.007489	-0.00657051	-0.00437568	-0.00199622	0.000332083	0.00151302	0.00164706	0.00694321	0.0118521	0.0182236	0.0216108	0.0282746	0.0321687	0.0337936	0.0415785	0.0515004	0.0626643	0.0807579	0.0987979
	0.00236578	0.00524833	0.00630852	0.00607879	0.00652031	0.00823968	0.00792151	0.00387606	0.00504963	0.00347463	0.00333243	-9.71812e-05	0.000184932	0.00293237	0.00351458	0.00257745	-0.000259131	0.000951338	0.000377578	0.00195771	0.00282578	0.0020313	-0.000630448	-0.00177498	-0.00316799	-0.000838356	-0.00124305	-0.00031308	-0.00095498	-0.00428301	-0.00407248	-0.00259719	-0.00178037	-0.00291834	-0.00322442	-0.0048159	-0.00269548	-0.000464608	0.0027933	0.00814527	0.0108949	0.014439	0.0184544	0.0236092	0.0310326	0.0397521	0.0487333	0.0527732	0.058891
	-0.000216598	0.000299796	0.000794001	0.000821423	0.00118247	-0.000400348	-9.61875e-05	0.00145817	0.000865101	0.000414021	-0.00146241	-0.00162422	-0.00178275	-0.00114539	-0.00240539	-0.00102957	-0.0014854	-0.000873504	-0.0013252	-0.00227976	-0.000433858	-0.00152936	-0.000411279	-0.00120238	-0.000888668	0.000224488	0.000840433	0.00163328	0.00241472	0.00196105	0.00136488	0.00136459	-0.000672139	-5.39762e-05	0.000247141	-0.00177497	-0.00177406	-0.00240226	-0.0021195	-0.00075061	-0.000305327	0.000615027	0.00184369	0.00217489	0.00389609	0.00558964	0.00762585	0.00857551	0.00968317
	0.00724319	0.00940638	0.008336	0.00775412	0.00748437	0.00950191	0.0125297	0.0144683	0.0110407	0.0126574	0.0127746	0.0113456	0.0130122	0.0133267	0.0144046	0.0126869	0.0108776	0.00661795	0.00325342	-0.0034585	-0.00967403	-0.0112244	-0.0114187	-0.0115216	-0.0130789	-0.010581	-0.0100261	-0.00928101	-0.00680429	0.000705017	0.00339122	0.00749742	0.00770904	0.00936298	0.0112708	0.0139063	0.0210891	0.0329671	0.0458161	0.0571455	0.0703314	0.0754755	0.0762398	0.0690439	0.0643759	0.0560781	0.0367939	0.0212735	0.0183024
	-0.000179233	-0.00079116	-0.0006464	-0.000784462	-0.000651825	0.000150797	0.000425039	0.000240909	0.000569526	0.00133088	0.00190297	0.00384931	0.00458758	0.00477148	0.00496296	0.00417854	0.00372595	0.00409453	0.00362735	0.00380127	0.00439041	0.00409278	0.00335885	0.00392571	0.0026746	0.00268734	0.0028667	0.00205847	0.00222674	0.00162279	-0.000655979	-0.00280292	-0.00193545	-0.000938548	0.00179546	0.00224368	0.00285484	0.00412345	0.00601545	0.00661583	0.00833685	0.012747	0.0112932	0.00891779	0.0075223	0.00719023	0.00610688	0.00631225	0.005967
	0.0010027	0.000548551	-0.00038814	-0.000538386	-0.00098977	-0.000218328	-0.000571659	7.14536e-05	-0.00106864	-0.000123282	-0.000270424	-0.000418226	0.000215207	0.000211505	0.00144854	0.000692865	0.000243087	0.000112307	-1.74295e-05	-0.000966485	-0.000807539	-0.000677963	-9.66155e-05	0.00100503	-0.000251601	2.0678e-05	0.000786474	0.000793803	0.000308891	0.000936025	0.00108528	0.000917455	0.00110298	0.000957349	0.00143687	0.000988259	0.000518438	0.000338311	0.000965018	0.00108994	0.0012339	0.00141096	0.000486764	-0.000602329	-0.000915816	-0.000442723	2.48513e-05	0.00188958	0.00160618
	0.000289911	0.000151751	0.000801536	0.00158634	0.0019338	0.00205873	0.00222839	0.00191615	0.000991398	0.000358895	-0.00104602	-0.000276527	-0.00119768	-0.00305537	-0.00386171	-0.00277308	-0.00218552	-0.00281043	-0.00216697	-0.00170627	-0.00121769	-0.00119903	-0.00105276	0.00129871	0.00145513	0.000700012	0.00134528	0.00290934	0.00320805	0.00323904	0.00350497	0.00242137	0.00366102	0.00271491	0.00320489	0.00228621	0.00228504	0.00288629	0.00378448	0.00517477	0.00599476	0.00661156	0.00647286	0.00644708	0.00751576	0.00810182	0.00762056	0.00684861	0.00579935
demo #1	SF (6 cycles/degree)
	0.000504044	0.000340522	0.000343311	3.35473e-05	-0.000440146	0.000837888	0.00144045	0.000767367	0.000162733	-0.000885767	-0.000414649	-0.0011753	-0.00128796	-0.000943773	0.000394892	-0.000724767	-0.00135486	-0.000561621	-0.00120971	-0.00066212	-0.000780083	0.00111517	0.00187373	0.00171722	0.000542337	0.000824294	0.000518636	0.000520808	0.000515554	0.000355171	-0.000934771	-0.00126473	-0.00141161	-0.00191588	-0.000796158	-4.35236e-06	-0.000181136	-0.000628004	0.000134346	0.000958973	0.0023868	0.00208636	0.00174708	0.00349934	0.00285591	0.00268308	0.0028637	0.00315812	0.00272964
	-0.000577503	-0.00072094	-0.000107886	0.000333331	0.00046876	0.000479245	-0.000596666	0.000152409	0.00212736	0.00228683	0.00256436	0.00316985	0.00223413	0.00112535	0.000819327	0.000621668	0.00123879	0.00144083	0.000382444	-0.000113437	-0.000387652	-0.00163525	-0.00179877	-0.0014567	-0.000678717	-0.000171935	0.00104824	0.00104234	0.00102998	0.00137593	0.00154966	0.00184399	0.00277073	0.00414544	0.0027623	0.00212005	0.00134849	0.00164005	0.00103203	0.000711026	0.000674413	0.000533687	-0.000246525	-0.000849138	0.000237338	0.000977677	0.00114369	0.000696635	0.000991214
	0.000390408	-0.000101682	0.00048947	1.49669e-05	0.00109458	0.00154245	-0.000321464	-0.000803947	-0.00034457	0.00028008	0.00040284	0.000230954	-0.000532206	5.80963e-05	-0.000593866	-0.000269047	0.00124812	0.00250407	0.00144347	0.000514204	0.000518497	0.00116486	0.00162852	0.00132858	0.000272858	-0.000369335	-0.00095622	-0.00190066	-0.00190737	-0.00187535	-0.00139891	-0.00142677	-0.00206755	-0.00192278	-0.00162157	-0.00113798	-0.00130584	-0.0011423	-0.000380427	0.000167907	0.000447546	0.000941459	0.000961762	0.00206033	0.00253413	0.00294707	0.0037395	0.00418464	0.00266889
	0.000166355	-0.000279514	0.00064609	-0.000130572	-0.000747213	-0.000437589	-0.000925139	-0.00154776	-0.00297489	-0.00110411	-0.0017227	-0.00112695	-0.0019027	-0.0014263	-0.00143209	0.000147481	0.000799923	-0.000289676	4.869e-05	-0.00101533	-0.000370854	9.87614e-05	-6.08842e-05	-0.000376426	8.55936e-05	-0.00119401	-0.000934375	0.000454261	0.000911944	0.000134339	-0.000324162	-0.00126447	-0.000624761	-0.000159944	0.000326452	0.000939604	0.000356893	0.000227743	0.000392255	0.00160426	0.00142597	0.00284947	0.00299373	0.00282429	0.00265498	0.00111261	0.00109157	0.00233852	0.00248601
	0.000767332	0.000651182	-0.000668406	-0.00134143	-0.00252646	-0.00236633	-0.00159412	-0.00101139	-0.00237565	-0.00318828	-0.00364573	-0.00332904	-0.000505948	0.000615912	0.00186951	0.00172319	0.000907674	0.000932174	0.00232701	0.00262611	0.0026484	0.00218111	0.00215682	0.00208479	0.0025737	0.00257418	0.00179962	0.0017756	0.000856752	0.00114843	0.0020767	0.00236943	0.000798335	-0.000449076	-0.000475616	-0.000941706	0.00181476	0.000369894	0.000831128	0.00051678	0.00131381	0.00103852	-5.56837e-05	0.00204168	0.000805738	0.00174567	0.000412291	0.00235888	0.00281465
	-0.0002992	-0.00215577	-0.00307188	-0.00331265	-0.00214616	-0.00183978	-0.00294069	-0.00279882	-0.00454965	-0.00489314	-0.00378141	-0.00251562	-0.0021803	-9.31969e-05	-0.00102832	-0.00179471	-0.000682255	-0.000525532	0.00202494	0.00160894	0.000673301	0.00193046	0.00256899	0.00113197	0.00209579	0.00332237	0.00445499	0.00447655	0.00256633	0.00221078	0.00282198	0.00249706	0.00285233	0.00235939	0.000591316	0.00140546	0.000242501	0.000668397	0.00160524	0.00206736	0.00111937	0.000978454	1.11308e-05	0.00172003	0.00298874	-0.000362069	0.00014589	0.000768548	-1.79475e-05
	-0.00152913	-0.00229736	-0.00113593	-0.000203165	0.000331323	0.00189476	0.0018031	0.00343248	0.00330922	0.00428647	0.00223052	0.00161864	7.56614e-06	-0.00102741	-0.00108989	-0.00122154	-0.00183055	-0.00376734	-0.00413348	-0.00196573	-0.000184916	0.00108877	0.00267072	0.00299183	0.00193012	0.00128363	0.00159799	0.000665496	0.00114779	-0.000759031	-0.000922849	-0.000326588	-0.000916254	-0.00141574	-0.00143028	-0.00191278	-0.00145254	-0.000547304	-8.7779e-05	-0.00187155	-0.00314994	-0.00332703	-0.00192822	-0.000363974	0.00106566	0.00281558	0.00484932	0.00643002	0.00924716
	-0.0022486	-0.00119894	-0.000928781	-0.00124488	0.000116647	-0.000963014	-0.00110693	0.000324514	-0.00140386	-0.00076647	0.00169941	0.0011058	0.0005154	0.000503744	-0.000587255	0.00186368	0.00159467	0.00270696	0.00534138	0.00519247	0.00380628	0.00303452	0.00396542	0.00273073	0.003843	0.00417122	0.00540264	0.0041312	0.00227021	-1.94727e-05	0.000308971	0.000727869	0.00163645	0.00349497	0.00283906	0.00145272	0.000985606	0.000834906	0.000823438	0.0029475	0.00276374	0.00352199	0.00305688	0.00413616	0.00490115	0.00490129	0.00688922	0.00950464	0.0135259
	0.00597652	0.00470965	0.00437679	0.00482939	0.00537843	0.00502961	0.00516689	0.00354022	0.00262966	0.00190218	0.00024334	0.00285836	0.00283916	0.00315126	0.00104121	-5.48415e-06	0.00326441	0.0016218	0.00157327	-0.00290875	-0.00213224	-0.00272566	-0.00113937	-0.00182625	-0.000504102	0.00133621	-0.00114906	0.00297278	0.0014869	0.00345111	0.00299147	0.00172534	0.000911018	0.00110693	0.00206231	0.00129371	0.000953567	0.003378	0.003468	0.00469872	0.00377988	0.00468503	0.00484791	0.00667985	0.00950575	0.0124173	0.0227771	0.0376968	0.0543183
	0.00410867	0.00438537	0.00260525	0.00275744	0.00381406	0.00303218	0.0017638	-0.00268156	-0.00205124	-0.00221178	-0.00114127	-0.000503478	0.000781026	0.000787284	-0.000934872	0.00089395	-0.000747455	0.000601805	-0.00282908	-0.00301438	-0.00300115	-0.00472128	-0.00456763	-0.00504891	-0.00284868	-0.00312412	-0.00049199	0.000358636	0.00289201	0.00183083	0.000218593	-0.000860754	0.00160013	0.000823638	0.000952845	0.00122142	0.0026908	0.00464556	0.00552548	0.00844557	0.00798553	0.0113589	0.00982298	0.0112096	0.0126272	0.0195454	0.0370763	0.0628598	0.0906796
	0.00522234	0.00518664	0.00652566	0.00588329	0.00509637	0.00350375	0.000140652	0.000143791	-0.00140133	-0.00431718	-0.00583458	-0.00523089	-0.00471739	-0.00533313	-0.00610687	-0.00365675	-0.00367695	-0.00177508	-0.00331941	-0.00103401	-0.0019678	-0.00335325	-0.00491163	-0.00336334	-0.000774055	-0.00168135	0.00175759	0.0040722	0.00404944	0.00158322	0.00264669	0.00494999	0.00415965	0.0039957	0.00463951	0.00385766	0.00227863	7.6014e-05	0.00222893	0.00530058	0.0064093	0.00764464	0.00994983	0.0113523	0.0133838	0.0250341	0.0469276	0.0721641	0.0923483
	0.00220506	0.000901748	-0.000232816	0.000479154	0.000759206	0.00215866	0.0041087	0.00625068	0.0039285	0.0041536	0.00316897	0.00268638	0.00280159	0.00266329	0.00311977	0.00102451	0.000603968	-0.00408781	-0.00416931	-0.00163854	-0.00159851	-0.00205611	-0.00110203	-0.000763431	-0.0015222	-0.0035675	3.14477e-05	0.000899295	0.0033841	0.00317655	0.00421623	0.00518449	0.00375508	0.00323389	0.00576043	0.00833931	0.00472186	0.00704819	0.0103678	0.01157	0.0166732	0.0229221	0.0310087	0.037984	0.0536712	0.0783653	0.10314	0.118998	0.120277
	0.0104231	0.0108713	0.0134857	0.0154804	0.016083	0.0244213	0.0229907	0.0215184	0.0186113	0.016244	0.0165647	0.014765	0.0141789	0.0120534	0.00757005	-0.0012498	-0.00365044	-0.00307204	-0.00471417	0.000275194	0.00112288	0.00109565	-0.00371499	-0.00291732	0.00321482	0.00277705	0.00477465	0.0097363	0.011726	0.0079087	0.00406222	0.00520309	0.00574062	0.00518137	0.00454768	0.00392276	0.0044373	0.00586215	0.00611748	0.00871613	0.0175122	0.0325262	0.0538392	0.0878268	0.153406	0.236579	0.303776	0.352261	0.382145
	0.00628902	0.0038192	0.00175366	0.000301222	0.000700892	0.00334645	0.0027548	-0.000945249	0.00154887	-7.69265e-05	-0.00082277	0.0027659	0.00578405	0.00578745	0.00972217	0.00641213	0.00664438	0.00635332	0.00190447	-0.000557577	-0.00170587	-0.00343399	-0.00263072	-0.00429764	-0.00268213	-0.000784409	-0.00218315	0.00128174	0.0036952	0.00600387	0.00409873	0.00594672	0.00324226	0.00647577	7.57635e-05	-0.00136911	0.00128897	0.00411008	0.00515571	0.00757677	0.0154975	0.0200293	0.0318713	0.0520025	0.0766766	0.11736	0.146881	0.168752	0.185849
	0.00174084	0.00320338	0.00396012	0.00445973	0.00302044	0.00500062	0.00492035	0.00370373	0.00304922	0.000485072	0.00190788	0.000997928	-0.000148202	-0.000335482	0.00227373	0.00112666	0.00329873	0.0044051	0.00123421	0.000937987	-0.00254279	-0.00279213	-0.00227878	-0.00207177	-0.00215953	0.000891493	-0.000406374	0.000183994	0.00338608	0.00446549	0.00792826	0.00666339	0.00640699	0.00792488	0.00938963	0.00389926	0.00495087	0.00220026	0.000690914	0.00503223	0.00788374	0.0148466	0.0222081	0.0287143	0.0417006	0.0714503	0.103388	0.129895	0.146199
	0.0105649	0.0117338	0.011668	0.0133848	0.0128668	0.0151963	0.0116393	0.0155781	0.0178599	0.0147063	0.0102676	0.0059983	0.00810246	0.00508765	0.00931756	0.00435012	0.00544813	-0.001913	-0.0095839	-0.00735356	-0.007593	-0.00375692	-0.00582477	-0.00543634	-0.00950588	-0.00630887	-0.00507899	-0.00299993	-0.000867698	-0.00378342	-0.00314547	-0.00314033	-0.00497098	-0.00383007	-0.00585833	-0.0111181	-0.0129519	-0.0112339	-0.0122906	-0.00840699	-0.00162055	0.00308451	0.012137	0.0224379	0.0466121	0.095081	0.15677	0.22202	0.269912
	0.00404825	0.00503913	0.00341032	0.00274788	0.00481057	0.00508567	0.00321277	0.00235535	0.000806183	0.00165903	-0.00174929	-0.0035899	-0.000919763	0.0017137	-0.000710635	-0.00237696	0.000897076	-0.00239005	0.00026078	-0.00161528	-0.00225006	-0.000565243	-0.00106163	-0.0048283	-0.00450547	-0.00172074	-0.000363247	0.00228698	0.00476222	0.00814282	0.00740841	0.00786723	0.00901005	0.0108794	0.0103536	0.00850216	0.0060112	0.0067475	0.00547822	0.00764365	0.012698	0.0156352	0.0149435	0.0151077	0.0180725	0.0227335	0.0313739	0.0407829	0.0551319
	0.00159658	0.00320665	0.00375133	0.00321546	0.00451733	0.00632564	0.00704965	0.00967931	0.00904825	0.00703697	0.00731542	0.00593045	0.00592204	0.0069949	0.00516687	0.00504348	0.00365751	0.000219464	0.00239823	0.0046782	0.00219719	-0.000275141	-0.000274623	0.000959232	0.00078997	-0.00080843	0.000567104	0.000384256	-0.000665022	-0.00159905	0.000445258	0.00293366	0.00497084	0.00246902	0.00307525	0.00283806	0.000689969	-0.000181833	0.000842265	0.00213222	0.000520508	0.00158272	0.00183502	0.00529237	0.00689643	0.0113375	0.0165778	0.0222798	0.0286071
	-0.00166715	-0.00172362	-0.000994839	-0.00182632	-0.00125514	-0.000376842	-0.0025591	9.37178e-05	0.00228139	0.00273383	0.00226612	0.00137152	0.000432323	-0.00153044	-0.00186587	0.000303769	-0.000445552	-0.00153151	-0.0030898	-0.0041645	-0.00241967	0.000654302	0.000512894	0.000957017	-0.00162811	-0.00315764	-0.0025494	-0.0027267	-0.00115521	0.00102714	-0.001604	-0.00499345	-0.00455748	-0.0022421	-0.000254337	-9.02476e-05	-0.00164541	0.00195035	-0.000232015	0.000984363	0.00159278	0.00591898	0.00962701	0.0121158	0.0144677	0.0180263	0.0257393	0.0266205	0.0312454
	-0.000162355	0.000196809	6.91759e-05	0.000253587	-0.000179712	-0.000170022	0.000173026	-0.00104232	0.000365282	0.000825393	0.00131629	0.000808144	0.00101548	0.00118799	0.0016541	0.00166762	-0.000108939	-0.000573495	-0.00132565	-0.000980842	-0.00194829	-0.000473423	0.000579413	0.000417709	0.000420934	-0.000516202	-0.000513351	0.000877175	0.000523766	0.000665207	0.00084519	-0.00139935	-0.00260656	-0.00197994	-0.00184627	-0.000765983	0.00112932	0.00142508	0.00254183	0.00224876	0.00237054	0.00442611	0.00515527	0.00408095	0.00488388	0.00554287	0.00381751	0.00460645	0.0050604
	0.00192044	0.00130975	0.00152513	0.00215203	0.00201926	0.00139096	0.000796123	0.00263559	0.00150832	0.00240821	0.0047601	0.00748949	0.0107049	0.0101916	0.00978537	0.011041	0.00885273	0.00819383	0.00644323	0.00613009	0.00381821	0.00318613	0.00369417	0.00437633	0.00468328	0.00508109	0.00600732	0.00639319	0.00730918	0.00829134	0.00853736	0.0100934	0.00954358	0.00933585	0.010579	0.0122176	0.0182132	0.0280688	0.0346633	0.0376503	0.0440931	0.0502124	0.0503892	0.048108	0.0459212	0.0421721	0.0291295	0.0127346	0.00503464
	-0.000127835	-0.000393202	-1.09769e-05	-0.000770863	-0.00103379	-0.000577768	-0.00119406	-0.000621666	-0.00067416	-0.000513449	-3.79141e-06	0.00028639	-0.000181675	-0.000898581	-0.000239102	-0.00148676	-0.000387495	-0.00177958	-0.00190191	-0.00189109	-0.00140882	-0.000451965	-0.00080653	0.00121637	0.00106166	0.00247981	0.00248083	0.00265564	0.0015347	0.00153118	0.000560877	0.000602497	0.000940376	0.000299645	0.000106388	0.000604381	0.00125439	0.00203557	0.00408697	0.00553451	0.00667996	0.00650751	0.00676902	0.00783831	0.00752433	0.0060823	0.00482514	0.00431071	0.00181207
	-0.00011064	-0.000422854	0.000354153	-0.000691946	-0.00115134	-0.00192702	-0.00145872	-0.00211599	-0.00211635	-0.00146731	-0.000851437	-0.0008329	-0.00207046	-0.00082383	-0.000317677	-0.00139733	-0.00166259	-0.00150761	-0.00107917	-0.000413415	-0.000748365	-0.000124628	-0.000102649	-0.000146626	-0.000203455	0.0014947	0.00161814	0.00286999	0.00258952	0.00252452	0.00286322	0.00269507	0.00299042	0.00206063	0.00221615	0.00241252	0.00322956	0.00309363	0.00401697	0.00328636	0.00316125	0.00284003	0.00313918	0.00360457	0.00444662	0.00442698	0.00332836	0.00311208	0.0025278
	0.00152136	0.00136868	0.0018448	0.00184622	0.00106699	0.000122116	-0.000640671	1.64968e-06	0.000450616	-0.000449914	-0.0021543	-0.0021653	-0.00389204	-0.00405852	-0.0025289	-0.00236929	-0.00237058	-0.00346254	-0.00438168	-0.00361135	-0.00268123	-0.00345559	-0.00188358	-0.00189239	-0.00156912	-0.00218319	-0.00111264	0.000412482	0.000754496	-0.000197092	-0.000823351	0.000885448	0.00101255	0.00149174	-4.14826e-05	0.000884553	0.000126229	0.00061421	0.00013099	0.000748626	0.00199143	0.000907279	-0.000474053	-0.000622302	0.000614973	0.00123785	0.00153897	0.000926837	0.00187056
demo #1	SF (8 cycles/degree)
	2.55939e-05	0.000370385	-0.000550511	-0.000843738	-0.000666496	-0.000498777	-0.00128371	-0.000511362	-0.0015616	-0.00186606	-0.00123812	-0.000767951	0.000952812	0.000798053	0.000170588	0.000467249	0.000145635	-3.78334e-05	0.000272383	-0.000369242	-0.000670793	-0.00162715	-0.0025803	-0.00244708	-0.00244557	-0.00197073	-0.00148574	-0.00174008	-0.00160051	-0.0017565	-0.00192992	-0.00209918	-0.00175653	-0.00173646	-0.00126995	-0.00156712	-0.00160688	-8.89768e-05	0.000411896	0.00181004	0.00212905	0.00244764	0.00258794	0.00242122	0.00333797	0.00428626	0.00432768	0.00313471	0.00293059
	0.00247293	0.00275825	0.00212325	0.00213111	0.00167756	0.00179691	0.00118669	0.000429701	-3.04398e-05	-0.00162374	-0.00131612	-0.00159311	-0.00126441	-0.00141115	-0.000659586	-0.000781691	-0.0012297	-0.000145622	0.00214514	0.00121325	0.000723725	-5.57779e-05	9.75313e-05	0.000232992	-0.000535302	-0.00069785	-0.00056292	-0.00149252	-0.00252948	-0.00205367	-0.00186272	-0.00170493	-0.00216647	-0.00173354	-0.000824503	0.00104454	0.00134928	0.00209729	0.00147585	0.00195133	0.00194935	0.00301542	0.00395055	0.00399354	0.00402734	0.00185447	0.00247916	0.00234943	0.00339426
	-0.00012854	-0.000604987	-0.000629085	-0.000659988	-0.00101131	-0.000124825	-1.6469e-05	0.000597808	0.0013906	0.000152621	0.000898608	0.00117611	0.00191592	0.00206045	0.00279946	0.00232059	0.00182406	0.000925686	0.000563609	-2.08821e-05	-0.00138568	-0.000599884	-0.0010103	-0.00054188	-0.000911673	-0.00103358	-0.00155625	-0.0014242	-0.0018446	-0.00075337	-0.000435721	-0.000578483	-0.000281557	-0.000626539	0.000902699	0.00203705	0.00199713	0.00289762	0.00305279	0.00271409	0.00329487	0.00236135	0.00217781	0.001623	0.000998486	0.000798723	0.00192044	0.00204374	0.00279218
	-0.00346036	-0.00376021	-0.00453126	-0.00545935	-0.00466383	-0.0041994	-0.0038813	-0.00262445	-0.00259762	-0.00211026	-0.000401617	-0.00042091	-0.00013564	0.000169467	0.000343593	0.000482559	0.00200014	0.00247728	0.00228337	0.00292877	0.00308005	0.00356567	0.00416511	0.005245	0.00461065	0.00431408	0.0031176	0.00326108	0.00388809	0.00279908	0.000954205	0.00124059	0.00176467	0.00116847	0.00209638	0.0017811	0.00177672	0.00196649	0.000871609	0.00165364	0.00318794	0.00419566	0.0046642	0.0059101	0.00543193	0.00510277	0.0046159	0.00366394	0.00462103
	0.00144049	0.000998001	0.000868383	0.00137025	0.00121289	0.00201697	0.0028216	0.00232581	0.00180423	0.000364636	-0.000740764	5.62572e-05	5.7995e-05	-0.00121626	2.85375e-05	-0.000909598	-0.00134021	0.000425428	0.00190513	0.00222603	0.00283264	0.00232964	0.00185043	0.00279407	0.00236148	0.0031452	0.00314144	0.0012382	-0.000372622	-0.00150039	-0.000355977	-0.000648138	0.00111938	0.00142226	0.000149555	0.00071796	-0.000143478	0.00110603	0.00172579	0.00177646	0.00108618	0.000915124	0.000411263	0.000758871	0.00216008	0.0010889	0.00237584	0.00160025	0.00131457
	0.00181246	0.00287302	0.00354612	0.00335274	0.00431155	0.0040975	0.00286107	0.00233607	0.00310489	0.00274453	0.00157083	-0.000122501	-0.000146552	-0.000247875	-0.00138239	0.000559754	0.000343078	0.000362942	0.000276269	0.000605953	0.000440663	0.00170987	0.000116479	0.000549806	-0.000539815	-0.0021151	-0.00210711	-0.00299713	-0.00272518	-0.00354545	-0.00210138	-0.00246294	-0.00184363	-0.00281347	-0.00185773	-0.00195831	-0.00143668	-0.00161154	-0.00223622	-0.00150914	-0.00131188	-0.00263687	-0.00215034	-0.00112009	-0.001452	-0.00226148	-0.00213383	-0.00170377	-0.00172757
	0.00066218	-6.98582e-05	0.00144884	0.00142181	0.000909242	5.92727e-05	-0.000105671	-0.000141478	-0.000773926	-0.000475891	-0.00115105	-0.000478743	-0.00212218	-0.00182706	-0.000795149	-0.00109766	-0.00137977	-0.00163572	-0.00143649	-0.0013093	-0.000469301	-0.00163872	-0.00137263	-0.00221633	-0.00278784	-0.00212491	-0.00138728	-0.000928485	-0.0013597	-0.000741484	0.000772658	0.00298093	0.00437388	0.00448299	0.0044975	0.00296321	0.00301318	0.00268526	0.00144595	0.00149326	-0.000328383	-0.001519	-0.00273003	-0.0027713	-0.00203487	-0.000134302	-0.000470063	0.000643852	0.00281849
	0.00146104	0.000432485	0.00033172	-0.000293861	-0.00108039	-0.0010941	-0.000194743	-0.000674038	-0.000940319	2.47092e-05	-0.000569657	-0.000632883	0.000257173	0.00207586	0.00289933	0.0021964	-0.00107427	-0.000356455	-0.00102887	-0.00115427	6.48527e-05	0.00204287	0.0030736	0.00243222	0.00252256	0.00261034	0.00331963	0.00365113	0.00472592	0.00469574	0.00327496	0.00226128	-0.000453662	-0.000251587	-0.000671442	-0.00138825	-0.001993	-0.00146524	-0.00148077	-0.00121902	0.000783686	0.00122273	0.00259326	0.00178504	0.00238516	0.0035172	0.00638692	0.00509576	0.00599032
	0.00123223	0.00295742	0.00286238	0.00205552	0.00278367	0.00486121	0.00515347	0.00557494	0.00573842	0.00534855	0.00382379	0.00345897	0.00585484	0.00641202	0.0057056	0.00381334	0.00300334	0.00211162	0.00186537	0.0011247	0.000782481	-0.00173791	-0.00420162	-0.00424037	-0.00347452	-0.00241391	-0.00129797	-0.000777287	0.0015095	0.000340449	0.00166335	0.00313623	0.00372898	0.00345936	0.00182838	0.00176208	0.00114347	0.000974715	0.00100447	0.00266497	0.000342787	0.000911935	0.00104876	0.000967106	0.00307861	0.00429813	0.0065195	0.00858305	0.00990371
	0.00384721	0.00371114	0.00234046	0.00243566	0.000983152	0.000466684	-0.000939777	-0.00106156	-0.00327592	-0.00366946	-0.00660471	-0.00631151	-0.00514804	-0.00591431	-0.00407845	-0.00306368	-0.00149083	0.00119844	0.00274574	0.00156959	0.00283429	0.00244931	0.00417425	0.00432128	0.00515537	0.0042361	0.00366216	0.00175767	-0.000474696	-0.000879946	-0.000335139	-0.00039682	-0.00196408	-0.00234354	-0.0048342	-0.00409276	-0.00385867	-0.00427924	-0.00296836	-0.00280602	-0.00307588	-0.00224063	-0.00136594	-0.00148123	-0.000148616	0.000683048	0.00101034	0.00389656	0.0055277
	-0.000340035	-1.87251e-05	-0.00130776	-0.00226575	-0.0035145	-0.00346642	-0.00257301	-0.00197501	-0.00318146	0.000736868	-0.000953248	-0.00193505	0.000296688	-0.00030753	0.000484495	2.97382e-05	-0.00136481	-0.00136401	0.000211424	-0.000456766	-1.44458e-05	0.00131965	0.000792672	0.0026136	0.00463075	0.00406428	0.00364508	0.0040301	0.00281111	5.35622e-05	2.72951e-05	8.85386e-05	-0.00202568	-0.0020247	-0.00308022	-0.00288283	-0.00366714	-0.00439166	-0.00378828	-0.00169787	-0.000632776	-0.00135347	0.000545494	0.00184572	0.00285867	0.00475378	0.00639816	0.00861834	0.0110665
	0.00061101	0.000886444	0.00153022	0.00164222	0.000715825	-0.000360427	-0.0012988	-0.00282202	-0.00358771	-0.00343677	-0.00216242	-0.00217882	-0.00270529	-0.00382891	-0.00429304	-0.00384292	-0.001621	5.39869e-05	0.000230241	0.000259247	-0.000228735	-0.000521425	-0.00127631	-0.00026913	0.000656724	0.000172556	-0.000786844	-0.00202286	-0.00215654	-0.00264453	-0.00154051	-0.000561326	-0.0029401	-0.00497721	-0.00481353	-0.00432838	-0.0053887	-0.00491289	-0.0039861	-0.00415179	-0.00618914	-0.00315085	0.00340714	0.00587702	0.00866627	0.014295	0.0188832	0.0257106	0.0322109
	0.0128336	0.00915935	0.00957876	0.00849062	0.00767714	0.00587173	0.00664964	0.00943861	0.00634613	0.00448866	-0.000939136	0.00381351	0.0052956	0.00739162	0.00923653	0.00946642	0.00768289	0.00178192	0.00333575	0.0030273	0.00282021	0.00257675	-0.00058135	1.3651e-05	-0.000296583	-0.00351429	-0.00505595	-0.00693357	-0.00755237	-0.00785503	-0.00611152	-0.00819727	-0.00729558	-0.00877546	-0.00967965	-0.00636417	-0.00640339	-0.00113521	-0.00329346	-0.00214343	0.000212811	0.00230705	0.00924747	0.0162031	0.028873	0.0485121	0.0764989	0.101263	0.124603
	0.00758607	0.00828311	0.0073429	0.00493435	0.0053424	0.00383608	0.00199752	0.00215878	0.00153503	0.000949633	0.00359949	0.00161672	0.00320342	0.00683045	0.00593248	0.00474645	0.0035304	0.00211764	0.00274064	0.000237428	-0.00122017	0.00260554	0.00641834	0.0044104	0.00285501	0.00230895	0.00391862	0.00413992	0.00443416	0.00646163	0.00493622	0.00189041	-0.00297481	-0.00257316	-0.000867972	-0.00407789	-0.000418028	0.0021958	0.000796345	0.00420922	0.0075124	0.0127884	0.0194529	0.024585	0.035263	0.053397	0.0665519	0.0775331	0.0909466
	0.00506921	0.00618943	0.00536416	0.0064139	0.00641457	0.00705077	0.00464448	0.00258931	0.00495158	0.00555575	0.00313276	-0.000239624	-0.000204473	-0.00349146	-0.00368482	-0.00491327	-0.00690529	-0.0063972	-0.00765117	-0.00684892	-0.00672002	-0.00206781	-0.00160279	0.00182009	0.00212002	0.00379058	0.00353989	0.00367517	0.00292958	0.00298763	0.00354986	0.000457985	0.000566929	-0.00357734	-0.00525491	-0.00553063	-0.00582004	-0.0058461	-0.00122858	-0.002084	0.00274758	0.00420686	0.00572956	0.0132963	0.0214121	0.0318116	0.0444732	0.0542309	0.0668237
	0.0110138	0.0150829	0.0148938	0.0171907	0.0141486	0.0140943	0.0127245	0.0107826	0.00849784	0.00788214	0.00591348	1.00024e-05	0.00337971	-0.00236802	-0.00264472	-0.00133776	-0.00302023	-0.00814194	-0.00503114	-0.00393705	-0.00853019	-0.0062759	-0.00884312	-0.00318466	0.00317426	3.51739e-05	0.00257482	0.00520187	-0.000173371	-2.31931e-06	0.0023172	-0.00369995	-0.00717586	-0.0110529	-0.0133426	-0.0114737	-0.0100349	-0.0108607	-0.00780528	-0.00737868	-0.00327646	0.00668609	0.0139356	0.0221208	0.0279088	0.0407001	0.0576672	0.083118	0.120485
	0.00666274	0.00814384	0.00782154	0.00809079	0.00622682	0.00370524	0.001804	0.00341052	0.00294055	0.00324645	0.000532943	-0.00157886	-0.00138744	-0.00173071	0.000515203	0.000946059	0.00185538	0.00103535	-0.00283615	-0.00391394	-0.00262261	-0.00282866	-0.00241029	-0.00157275	-0.00151543	-0.00147151	0.00143607	0.0011143	0.00449287	0.0033218	0.00230831	0.00104308	-0.00101819	-0.000845117	-0.000992945	-0.00255669	-0.00377885	-0.00468839	-0.00280304	-7.10977e-05	0.000565287	0.00433281	0.00793221	0.0102805	0.01118	0.0129039	0.0147964	0.0217085	0.0252336
	-0.000646941	-0.00105359	-0.00245034	-0.00237107	-0.00214115	-0.0024381	-0.00297639	-0.00230167	-0.000709771	-0.00140227	-0.00201465	-0.00252409	0.00108744	0.0021152	0.00229871	0.00213977	0.00373516	0.00176874	0.00372473	0.00286338	0.00280052	0.00379237	0.00156897	0.00126159	0.00083749	-0.00051434	0.00265372	0.0048678	0.000659533	0.000800093	0.00101595	-0.000260082	0.000739156	0.00129531	0.000200392	0.00162049	-0.00056234	-7.08818e-06	0.00105906	0.00273776	0.00311717	0.00215738	0.00324788	0.00284275	0.00423373	0.00255471	0.00210792	0.00351572	0.00443726
	-0.00107929	-0.0021044	-0.00170918	-0.00151561	0.000597437	0.000374514	-0.00010149	0.00142816	0.00214685	0.00356675	0.00305613	0.00574824	0.00642676	0.00655504	0.00318219	0.00395455	0.00259356	0.00337514	0.00460175	0.00342009	0.00261529	0.00223077	0.00105605	0.00156568	0.00331201	0.00261962	0.00333928	0.00378659	0.00334681	0.00298582	0.00473356	0.00407507	0.00340217	0.00465602	0.00365755	0.00298016	0.00287174	0.0016954	0.00200864	0.00207843	0.00087108	-0.000520856	-1.84015e-05	-0.00267348	-0.00163565	-0.000378726	0.000705767	0.000725284	-3.88082e-05
	0.00318147	0.00239975	0.00316382	0.00331321	0.0022213	0.00162073	0.000882823	0.00055362	-0.00114837	-0.00193154	-0.000715471	5.84132e-05	-0.0011788	-0.0015012	-0.00104045	-0.000731921	5.03643e-05	0.000226979	0.00112777	0.00126482	0.000660075	-0.000420468	-0.000269718	0.00112246	0.00190942	0.000949034	0.00173018	0.000485195	0.00101532	0.00118591	0.00116319	0.00161846	0.00225055	0.000846409	0.00177615	0.00275738	0.00244929	0.00365991	0.0034508	0.00341632	0.00313703	0.00514197	0.00511012	0.00606369	0.00542897	0.00604506	0.00495136	0.00542249	0.00481189
	-0.00301721	-0.0036912	-0.00156158	-0.000935601	-0.00127751	-0.00221086	-0.000193169	0.00400748	0.00309496	0.00373059	0.00314263	0.00398665	0.00238296	0.00320279	0.00398304	0.00476303	0.00243313	-0.00209648	-0.0036788	-0.00354421	-0.00308227	-0.00477261	-0.00811231	-0.00958442	-0.0102923	-0.0102857	-0.00826755	-0.00548159	-0.0043079	-0.00538608	-0.00451189	-0.00299944	0.0021097	0.00596947	0.00577719	0.00620297	0.00650138	0.0108202	0.0180648	0.019488	0.0201821	0.026397	0.0287457	0.0255309	0.0250612	0.0244792	0.0220001	0.0138525	0.00343928
	0.00204221	0.00330964	0.0040482	0.00513204	0.00592374	0.00577859	0.00673745	0.00576843	0.00478983	0.00451259	0.00483495	0.0035406	0.00294226	0.00196494	0.0019479	0.00208073	0.00161918	0.00227285	0.00288089	0.00346774	0.00330395	0.00348184	0.0042125	0.00390112	0.00356129	0.00265803	0.00293827	0.0024715	0.00404431	0.00358549	0.00311215	0.00292432	0.0025164	0.00319741	0.00275659	0.00381525	0.00661285	0.00664435	0.00540198	0.00541813	0.00591421	0.00731179	0.00747125	0.00726029	0.00800552	0.0064736	0.00384615	0.0033566	0.00260864
	0.000998949	0.00132604	0.00101525	0.00116069	0.00128189	0.0018912	0.000974972	0.00126852	0.00111009	0.00131801	0.000867785	0.00051069	0.00111131	0.00169896	0.00250528	0.0011433	0.00112969	0.000244981	-0.000378351	-0.00130981	-0.000540405	-2.1727e-05	-0.000642863	-0.000323483	-0.00106819	7.5759e-06	1.68531e-05	-1.95466e-05	0.00155057	0.00276375	0.00243403	0.00227052	0.00260353	0.00184472	0.00181172	0.00163376	0.00164326	0.00272045	0.00182578	0.000896208	0.00140555	0.00141432	0.00125551	0.00143944	0.00146973	0.00182178	0.00241363	0.000874525	0.0019149
	0.00139511	0.00139615	0.0018259	0.00231251	0.00314525	0.00256542	0.00302644	0.00449663	0.00357992	0.00406933	0.0035929	0.00234949	0.00178752	0.00142241	0.00135714	0.00257339	0.00242933	0.000860809	0.00120053	0.000697645	0.00163998	0.00289083	0.00208349	0.00150104	0.000903105	-3.46248e-05	0.000283575	-0.000356301	0.000242169	0.00038938	-0.00114399	-0.00192861	-0.00221959	-0.00174205	-0.00143532	-0.00224001	-0.00227052	-0.00115133	-0.00252248	-0.00297923	-0.000955431	-0.000331369	0.00122591	0.00122523	0.00122606	0.00230262	0.00359806	0.00232683	0.00150127
demo #1	SF (10 cycles/degree)
	-0.000610823	0.000339892	0.000818967	0.000665998	0.00036042	0.000208307	0.000839811	0.00193598	0.00317984	0.00226339	0.00211657	0.00194553	0.000538798	0.00100679	0.00147903	0.000545148	-0.000239768	-8.67725e-05	-0.00118211	7.56975e-05	0.000397691	0.000855022	0.00337102	0.00243807	0.00258495	0.00133428	0.0019446	0.00178642	0.0011705	0.00114831	0.00128215	0.000375778	-0.00167019	-0.000263142	-0.00040378	0.00132352	0.00133714	0.00148392	0.00211022	0.00196953	0.00121048	0.000903371	0.00231558	0.00185271	0.00200327	0.000734221	-3.62765e-05	0.000133116	0.000285252
	0.000528793	0.00055824	-0.000972305	-0.00125842	-0.00167311	-0.00132664	-0.00139497	-0.00225779	-0.00224208	-0.00239958	-0.00232356	-0.00163441	-0.000545718	-0.000570382	-0.000768304	-0.000898642	-0.00189264	-0.00104548	-0.00140516	-0.000253194	-0.000431356	-0.000644989	-0.000640253	-0.000412679	0.000598488	0.000213152	0.000885178	0.000722851	0.00106053	0.000724356	0.00135539	0.000708644	0.000997263	0.00131055	0.000152858	0.00103162	0.000999578	0.00176381	0.00181094	0.00142311	0.000303043	0.000149498	0.000500916	-0.000155303	0.000459551	-0.000876346	-0.000876251	-0.00243173	-0.00170318
	-0.00133659	-0.000545712	-0.000529344	-0.000658867	-0.00111816	-0.00111281	-0.000485682	-0.000437337	-0.000603885	0.00099831	0.000964803	0.000511628	0.000337577	1.61765e-05	0.00129676	0.0010117	0.000544536	0.000966234	0.000649931	-0.000783153	-0.000624746	-0.000793006	-0.000333144	0.000294853	-0.000646922	-0.000359576	0.000779451	0.000637492	0.00162135	0.00240624	0.000814052	-0.000441752	-0.000558757	-0.00181706	-0.00216398	-0.00292068	-0.00275554	-0.00416284	-0.00401852	-0.00357481	-0.00240796	-0.000189068	-0.000546764	0.000620154	0.00139696	0.00171611	0.00104208	0.00230124	0.00179288
	0.00037728	0.00113869	0.00125779	0.00155779	0.00123502	0.00200586	0.00247433	0.00264047	0.00231421	0.00231094	0.00215928	-1.82545e-06	0.000949357	0.000942544	0.00169402	0.00156944	0.000641743	-1.72635e-05	-0.00077178	-0.000304375	-0.000618631	0.00108763	-0.000635034	-0.00111134	-0.00140504	-0.00311855	-0.0025092	-0.0023369	-0.00158561	-0.00173249	-0.0015863	-0.00190709	-0.00125999	-0.000780602	-0.000628632	0.000728007	0.00010491	0.000272758	0.000292941	0.000122749	-1.49458e-05	0.000291451	-0.00019269	-0.000653468	-0.00172417	-0.0012375	-0.000749585	-0.000125357	0.000180898
	-0.00256602	-0.00197636	-0.00169963	-0.00188151	-0.00206234	-0.00112941	-0.00148983	-0.00257205	0.000517538	0.00156693	0.00186594	0.00157748	0.00125388	0.00142603	0.00158837	0.000836566	0.00145551	0.00346041	0.00161277	0.00175536	0.000647762	0.00139478	0.00189201	0.00186418	0.00169961	0.00171122	0.00221231	0.00175108	0.00189271	0.00193832	0.00146367	0.000838737	0.000507229	0.000529819	0.000391953	0.000522898	-0.0010224	-0.00180614	-0.00224563	-0.00259771	-0.00257661	-0.00238904	-0.00207989	-0.00224406	-0.00225744	-0.00254241	-0.00257169	-0.00135795	-0.00242977
	0.000174639	0.000438721	0.000272343	0.000707958	0.000520574	-9.14729e-05	-0.000261122	-0.000739123	-0.00135206	-0.00026171	0.000523665	-0.000853657	-0.000689038	-0.00190958	-0.0015831	-0.0015662	-0.00233066	-0.00172105	-0.00157835	-0.00187703	-0.00265868	-0.00215587	-0.00139432	-0.000636168	-0.000932547	-0.0014003	-0.000291432	-0.00075549	-0.0010658	-0.00137853	-0.000616645	-0.000352666	-0.001111	-0.0011082	-0.00188998	-0.00113085	-0.00192597	-0.00114593	-0.0017618	-0.00193511	-0.00221306	-0.0020266	-0.00156687	-0.000937326	-0.000173327	0.000293594	0.00104761	0.000603007	0.00168907
	-0.000312617	0.000765933	0.00120108	0.00208995	0.00112142	0.00141668	0.00111903	0.000831672	0.00096272	0.0005156	0.000802234	0.000168515	-0.000443045	-0.00121784	-0.000446263	0.00016837	0.000470011	0.00093298	0.00113214	0.00239443	0.00131386	0.00162792	0.00189713	0.00206055	0.00223216	0.002221	0.00391416	0.00280801	0.00246849	0.00166219	0.0018324	0.0012137	0.00200789	0.00139304	0.00138923	-0.000435189	-0.00198585	-0.00180157	-0.00178459	-0.000687342	0.00143802	0.00205008	0.00113577	0.00174437	0.00207537	0.00393129	0.00300044	0.0040673	0.00360835
	-0.00347966	-0.0027505	-0.00341221	-0.00282247	-0.00238612	-0.00113726	-3.41209e-05	-0.00164715	-0.000889929	-0.000694181	0.00110759	-5.77295e-05	0.00129438	0.00171679	0.000306492	-0.000101525	-0.000435744	0.000206663	-8.04317e-05	-7.56021e-05	-0.000538529	0.000330314	0.000369743	-0.00116796	0.000513356	0.00044994	0.00034903	0.002106	0.00131222	0.00174852	0.00164046	0.00168424	0.000646783	0.000469509	-0.000485257	0.000441741	-0.0002185	-0.0010372	-0.00038449	0.000263342	0.00101813	-6.7855e-05	0.00104874	0.00294611	0.00314152	0.00237847	0.00354722	0.00202477	0.00249289
	0.00260731	0.00317112	0.00405757	0.00430454	0.00366244	0.00271163	0.000486711	0.000436616	-0.0010958	0.000839103	-1.83259e-05	-0.000356189	-0.00128051	-0.00116714	-3.95577e-05	0.00100708	0.0023338	0.0042332	0.00361759	0.00173336	0.00399359	0.00380485	0.00272634	0.00327225	0.00255547	0.00120304	0.00216928	0.00182501	0.00247439	0.0025998	0.00158737	-0.000237671	0.00179511	0.000740013	0.00091609	0.00257046	0.00226352	0.00263847	0.00515784	0.00392266	0.00378544	0.00465651	0.00448147	0.0044268	0.00450756	0.00338234	0.00314806	0.00425932	0.00250446
	0.000262795	-0.00132755	-0.00110647	-0.000993845	-0.00174267	-0.0014352	-0.00142942	-0.00157658	-0.00117193	-0.00180964	-0.00326509	-0.00171111	-0.00192036	-0.00256801	-0.000901981	-0.00230625	-0.00137024	-0.00207265	-0.00202136	-0.000952398	0.000620444	0.00122606	0.00112783	0.000991829	4.16707e-06	0.00129757	0.000691574	0.00157338	0.00252439	0.00284931	0.00255683	0.00330918	0.00317962	0.00246002	0.0022314	0.00188069	0.00123391	0.00123887	-0.000123274	-0.000455621	-0.000417514	-0.00271784	-0.00121653	0.000869781	0.00156065	0.00304163	0.00377076	0.0052945	0.00663247
	-0.00164445	-0.0019839	-0.00094249	-0.00093736	-0.000650623	-0.00153337	-0.00219452	-0.00228767	-0.00113106	-7.87464e-05	7.06775e-05	0.00183972	0.000459064	0.000424501	-0.000183992	0.000442221	0.000317977	0.000598988	-0.000372722	-0.000274376	-7.61656e-05	-0.0014867	0.000263988	-0.000949543	-0.000625763	-0.000635995	0.00200834	0.00271047	0.00264251	0.00227902	0.0020868	0.00294031	0.00247577	0.00275535	0.00273505	0.00175671	0.00051216	-0.000134039	0.000731308	0.00116369	0.000366719	-0.00162001	-0.00238628	-0.00113642	0.000119132	0.000764857	0.000879929	0.00164315	6.26443e-05
	-0.00108854	0.000208385	0.00157359	0.00209958	0.00201435	0.00149186	0.00143512	0.00118094	0.00150599	0.00256348	0.00285976	0.00130642	0.000635074	-1.99539e-05	-0.000906514	-0.00217426	-0.00122518	-0.000815892	-0.00232845	-0.00314778	-0.00491822	-0.00502793	-0.00368618	-0.00500204	-0.00456457	-0.00198893	-0.00219287	-0.00309204	-0.000917005	-0.00104816	-0.000371562	9.59394e-05	-0.000841572	0.000524619	0.00118828	-2.5815e-05	-0.000538895	0.000890702	0.0021974	0.00205587	0.00109348	0.000490581	0.00208971	0.00365799	0.00409446	0.00583486	0.00989655	0.0119049	0.012187
	0.00235062	0.00343126	0.00342984	0.00319446	0.00389957	0.00127404	0.00634752	0.00633563	0.0053987	0.00363721	0.00544446	0.00388585	0.00481474	0.00477144	0.00707705	0.00761718	0.00627458	0.00405891	0.0064321	0.00574578	0.00416367	0.00677089	0.00646791	0.00976859	0.00793494	0.00757478	0.0081531	0.00804279	0.0085999	0.010004	0.00656162	0.00288205	0.00345658	0.0012926	0.00125831	0.00182931	0.000809698	-2.97601e-05	-0.000862885	-0.000124347	0.00485576	0.00917196	0.0102864	0.011685	0.0158453	0.0239016	0.0353144	0.0422233	0.048843
	-0.00341514	-0.00272486	-0.00412144	-0.00461396	-0.00262101	-0.00142441	-0.00212866	0.000593914	-0.00100191	-0.000779595	-0.00166916	-0.00270355	-0.000877415	-0.00284869	-0.00627743	-0.00926777	-0.00744644	-0.010514	-0.0115985	-0.0079645	-0.00455376	-0.00359781	-0.00221273	0.00257511	0.00483532	0.00585067	0.00694591	0.0111739	0.0130316	0.0116974	0.012072	0.0141432	0.0130171	0.0123367	0.0123276	0.0112875	0.0119455	0.0102471	0.00847925	0.00792443	0.00622781	0.00565451	0.00892563	0.00971159	0.0132952	0.0187653	0.0244025	0.0296112	0.0334343
	0.00117651	0.00249785	0.000338535	-0.000636867	-0.00243735	-0.002715	-0.0027505	-0.00376329	-0.00383042	-0.00513626	-0.00777605	-0.00960458	-0.00792043	-0.00879517	-0.00758861	-0.00800647	-0.00897813	-0.00667944	-0.00568536	-0.00268244	-0.000662826	0.00279227	0.00378358	0.00657972	0.00788054	0.00967376	0.00961982	0.0107117	0.00879047	0.00749995	0.00624686	0.00348822	0.00422088	0.00289528	0.00211624	0.0025484	0.0023883	0.00206983	0.00232865	0.00280505	0.00530486	0.00846779	0.00701239	0.00930937	0.0116941	0.0141805	0.0200084	0.0206229	0.0230473
	-0.0037496	-0.00371554	-0.00526123	-0.00661328	-0.00837072	-0.0119591	-0.0112713	-0.0134058	-0.0132079	-0.010696	-0.00694989	-0.0095637	-0.00760524	-0.0097985	-0.00840467	-0.00403648	-0.00291067	-0.000927918	-0.000948901	-0.00208888	-0.00367124	-0.000329665	0.00041916	0.00537227	0.00900395	0.00907703	0.00783369	0.00739219	0.00764785	0.00590559	0.00540956	0.00332159	0.00364291	0.00212851	-0.00349513	-0.00455743	-0.00758189	-0.00613191	-0.00644314	-0.00607086	-0.00460902	-0.00354118	-0.0055889	-0.00363862	0.00153709	0.00569055	0.0113842	0.0141552	0.0193128
	0.000801336	0.000805015	0.00103603	0.00138448	0.00156273	-0.00102354	-0.00115767	-0.00324318	-0.00606263	-0.00590756	-0.00785853	-0.00811601	-0.00886386	-0.0104694	-0.0103162	-0.00681034	-0.00729461	-0.0059741	-0.00468953	-0.00241747	-0.00143317	-0.00169021	-0.00175516	8.82873e-05	0.000322462	-0.00266474	-0.0024249	-0.000759498	-0.000850008	-0.000701242	-0.000496584	0.00158959	0.00368299	0.00389307	0.00186183	0.00436425	0.0032378	0.00151901	0.00176753	-4.59561e-05	6.85046e-05	0.000407028	-0.00282083	-0.00280661	-0.0022933	-0.00333061	-0.0013564	-0.00105801	-0.000753562
	0.00497697	0.00499325	0.00480166	0.00391404	0.00399107	0.000517859	-0.000624736	-0.000929395	-0.00398053	-0.00423736	-0.00411349	-0.00500233	-0.00499527	-0.00510955	-0.00364443	-0.000348168	0.00132062	0.000426732	0.00160725	0.00153601	0.000901942	0.00170259	0.0013095	0.00316411	0.000944716	-0.000148501	-0.00182965	0.00108881	0.00335157	0.00296641	0.00313237	0.00192259	0.00281338	0.00181394	0.00256689	0.00490701	0.00396174	0.00146435	0.000707875	0.000136003	0.000994299	0.000991029	0.00131712	0.00263592	0.00239423	0.00250011	0.00411279	0.00549901	0.0061373
	-0.00157318	-0.000671812	-0.00135806	-0.00166981	-0.00126501	-0.00188655	-0.00112324	-0.000412132	-0.000248608	-0.000228761	0.00100653	0.00144413	0.00284221	0.00388266	0.00467161	0.00590042	0.00592773	0.00597682	0.00548925	0.00610797	0.00490855	0.0032737	0.00358723	0.00299912	0.00206816	0.00269135	0.00236472	0.0020462	0.00144241	0.00115965	0.00173626	0.00217275	0.00125888	0.000799039	0.000376822	-0.000552775	-0.000273227	0.000496873	0.000661501	0.000162718	0.000967068	0.000943999	0.000977798	0.000958315	0.00108969	0.00093859	0.000982085	3.80696e-05	-0.000104062
	-0.00227087	-0.00210946	-0.00194146	-0.00162562	-0.00160404	-0.00113141	0.000133435	-0.000224484	0.000895508	0.00235447	0.00314987	0.0024927	0.00184213	0.00153871	0.0020155	0.000755993	-0.00048111	0.000191678	-0.00122555	-0.00159586	-0.00343845	-0.00281959	-0.00171772	-0.00297978	-0.0045668	-0.00427088	-0.00370358	-0.00390917	-0.00348697	-0.00302209	-0.00180888	-0.00157167	-0.00296546	-0.00139685	-0.00139773	-0.00040963	8.96904e-05	-0.000221854	0.000903017	0.000370672	8.18578e-05	0.00105665	0.00214189	0.00183177	0.00346261	0.00371713	0.00416095	0.00462656	0.0041413
	-0.00366188	-0.00274153	-0.00364953	-0.00272141	-0.00182491	-0.00165036	-0.00251441	-0.000884704	-0.00127798	-0.00176627	-5.44438e-05	-0.00146855	0.00286298	-0.00172205	-0.00292089	-0.0015292	0.000196979	-0.00320728	-0.00426837	-0.00338311	-0.00432429	-0.00400169	-0.00666265	-0.000523486	-0.00147007	-0.00346875	-0.00586355	-0.00269815	0.000874775	0.000264089	-0.000380848	-0.00142024	-0.000189012	-0.00175126	8.68105e-05	0.00069163	0.00471157	0.0111363	0.0154162	0.0175373	0.0181593	0.0202693	0.0272456	0.0332642	0.0344123	0.0349184	0.0326501	0.0227369	0.0165144
	-0.000569363	-0.00103593	-0.00182062	-0.00213709	-0.00214308	-0.00137248	-0.00217142	-0.00154149	-0.00172893	-0.000981376	-0.000351769	-0.000191676	0.000278323	0.000767933	2.18159e-06	-0.000453859	-0.000759578	-0.000936004	-0.00138957	-0.00185613	-0.00214773	-0.002147	-0.00196575	-0.00228546	-0.00166264	-0.00196081	-0.000884947	-0.000567288	-0.000397533	-0.00115369	-0.00148842	-0.00133468	-0.000566407	-0.00105807	-0.00042506	-0.000138928	-0.00120221	-0.00197375	-0.00215686	-0.00046025	-0.000454197	0.000349697	-0.000130277	0.000529299	2.58008e-05	-0.000563149	0.000354778	0.00158317	0.00160023
	-0.00133771	-0.00123097	-0.000592388	-0.000304829	-0.000326531	0.000411387	0.000460876	0.000650875	0.00235748	0.00300906	0.00316526	0.00382357	0.0036184	0.00225832	0.00271745	0.00101393	0.000408933	0.000626112	0.000166386	0.000441418	0.000106374	-0.00128728	-0.00126842	-0.000378476	-0.000689891	0.000405648	0.00054365	-0.000277454	-0.000293347	-0.000295868	-0.000408452	0.000627498	-0.000244198	6.12873e-05	0.000202241	0.000511401	0.000210425	0.0019603	0.00119265	-0.000341256	0.000251843	0.000545619	0.00106672	0.00126725	0.000363011	0.000162136	0.000871236	0.000781405	0.00140918
	0.000154007	0.000126862	-0.00035733	-0.00129046	-0.00207027	-0.00204977	-0.00219297	-0.002787	-0.00218115	-0.00202112	0.00028634	-0.000157997	0.000315521	0.000937422	0.00215138	0.00244192	0.00137149	0.00181603	0.00121375	0.00124207	0.00125509	0.00202739	0.00155729	0.00140207	0.000939129	0.000642439	0.00157703	2.62332e-05	0.00126075	0.00247397	0.00139424	0.00153059	0.00214164	0.00229496	0.0033883	0.00246461	0.00213936	0.00261581	0.00197757	0.00165026	0.000408312	0.000562157	0.000417785	-5.53501e-05	-0.00113135	-0.000212447	-6.41879e-05	-5.99996e-05	-0.000343705
demo #2	SF (0.625 cycles/degree)
	0.00187745	0.00186736	0.00271384	0.00257985	0.00242143	0.00161261	0.00150607	0.00101391	0.000385422	0.000893816	0.00140259	0.00188823	0.000409479	0.00150204	0.00212877	0.00243701	0.00211155	0.00283924	0.00290335	0.00221476	0.00159611	0.000644191	0.00132013	0.00100113	0.00053876	0.00119783	0.00118714	0.000639652	0.00175032	0.0007885	0.000421987	-6.62604e-05	-7.98848e-05	-0.00138288	-0.00137258	-0.00151649	-0.000876601	-0.00146618	-0.00270223	-0.000747289	-0.000560246	0.000231359	0.000513348	0.00087074	0.00266158	0.00315387	0.00296684	0.00441464	0.00508783
	-0.00111647	-0.000522792	-0.000866897	-0.00091215	-0.00144124	-0.00117012	-0.00117388	-0.0012092	-0.00156079	-0.00266829	-0.0029621	-0.00373352	-0.0040649	-0.0032694	-0.00245886	-0.00259188	-0.00229747	-0.00212943	-0.0014655	-5.95145e-05	-6.26612e-05	-0.000413012	-0.000567684	-0.00152813	-0.00153331	-0.00170528	-0.00166086	-0.00120944	-0.00183149	-0.00195724	-0.00225832	-0.00161747	-0.00101467	-0.0016461	-0.00225499	-0.00225945	-0.0029088	-0.00318626	-0.00287853	-0.00307471	-0.00212623	-0.00182106	-0.00162084	-0.000980615	-0.000359074	0.000759494	0.00155604	0.00156344	0.00204567
	-0.000135234	0.000176595	0.000767738	0.000290763	0.000889854	0.00124197	0.000150075	0.00150795	0.00101214	0.00139624	0.00139793	0.00125021	0.00133533	0.00276605	0.00217277	0.00217817	0.00265091	0.00197875	0.00278091	0.00214173	0.00258906	0.00243401	0.00171369	0.00062811	0.000462184	0.00106818	0.00233676	0.00201007	0.00168024	0.00155584	0.00206852	0.00189974	0.00147764	0.00067691	0.00164461	0.00134458	0.000868127	0.000369385	-0.000584751	-0.000798908	-0.00062165	-0.000299644	0.000713217	0.00167367	0.000371528	7.07099e-05	0.000540834	0.000603409	0.00207447
	0.0016669	0.00101482	0.00100701	0.00165767	0.00150621	0.00082867	0.00150832	0.000844671	0.000167549	-0.000788045	-0.00173751	-0.00090983	-7.44338e-05	-0.00153393	-0.00232918	-0.00151519	-0.000886436	-0.00136699	-0.00102289	-0.0013626	0.000438933	0.000241228	-0.000431447	-0.000264224	0.000203167	0.000207893	-0.00141283	5.44753e-05	-0.000444805	2.75194e-05	-0.00143057	-0.000605886	-0.000131945	0.00167034	0.00373899	0.00341969	0.00436753	0.00338367	0.00340496	0.00406992	0.00521467	0.00539118	0.00521905	0.00375299	0.00165096	0.00196101	0.00263787	0.00280672	0.00297526
	0.00340517	0.00318166	0.00345704	0.00275038	0.00237818	0.00283176	0.00331053	0.00313763	0.001536	0.00087736	-0.000407354	9.1218e-05	0.000534073	0.00132331	0.00194791	0.00114049	0.00145277	-9.56643e-06	-0.000722138	-0.000412513	-0.000225938	-0.00116295	-0.00256278	-0.00289753	-0.00310188	-0.00229138	-0.00275613	-0.00239945	-0.00197456	-0.00196211	-0.00265777	-0.00219322	-0.000940424	0.000165534	0.0016393	0.00147275	0.000977944	0.00126209	0.000496324	0.00139148	0.00286573	0.00298152	0.00361779	0.00475487	0.00270915	0.00305386	0.00382387	0.00411693	0.00488759
	-0.00255452	-0.0030747	-0.00324061	-0.00226601	-0.00386744	-0.00338708	-0.00134037	-0.00243482	6.54517e-05	0.000942748	0.000913091	0.000494297	0.00182066	0.00100577	0.00326065	0.00245552	0.00230483	0.00166191	0.000769968	0.000859212	0.000509571	0.00118347	-0.000425195	-0.00076074	-0.000748491	-0.000764164	-0.00110805	-0.000520773	-0.00164467	-0.00305626	-0.00336504	-0.0032676	-0.000929563	-0.00104865	-0.0025141	-0.00269871	-0.00210284	-0.00154154	-0.000804344	0.00163322	0.00294657	0.00233202	0.00299704	0.0046329	0.00557388	0.00704805	0.00849758	0.00957781	0.0117557
	0.000596812	0.000995509	-0.000156762	-0.000174466	-0.00212909	-0.00182103	-0.00230238	-0.00231365	-0.00139041	-0.00105855	-0.000900616	-0.00135429	0.000604311	0.00213338	0.00438766	0.00345625	0.00247334	0.00456887	0.0044559	0.00429586	0.00412937	0.00380083	0.00377346	0.00276975	0.00305807	0.00323081	0.00326111	0.0024785	0.000357905	-0.00015111	-0.000612178	-0.000111506	0.00126457	0.000727991	-5.07052e-05	-0.00114703	-0.00021292	-0.00216467	-0.000714553	0.000278762	0.00028994	-1.07689e-05	-0.00253392	-0.00269189	-0.000599957	0.00160523	0.00292358	0.00499987	0.00711107
	-0.0045046	-0.00611732	-0.00702303	-0.0092766	-0.00957766	-0.00760914	-0.00599666	-0.00531184	-0.00672691	-0.0063257	-0.0059122	-0.00347663	-0.00271251	-0.00353609	-0.00405374	-0.00620459	-0.00444539	-0.00347498	-0.00137573	-0.00244635	-0.00124759	-0.00126731	-0.00124243	0.0017142	0.00320012	0.00385429	0.00150046	0.00198475	0.00442067	0.00491764	0.00348225	0.00187514	0.0018209	0.00429476	0.00535636	0.00578358	0.00399119	-0.000666944	-0.00149201	0.000263767	0.000789543	0.00237684	0.00348888	0.00472116	0.00482977	0.00580833	0.0102432	0.01568	0.016408
	-0.00298074	-0.00283459	-0.00290558	-0.00308881	-0.00454769	-0.00532699	-0.00289218	-0.00197292	-0.00211501	0.000503051	0.000197218	-0.00152105	-0.000185365	-0.000790774	-0.00303702	-0.000842695	-0.000234306	-0.00269958	0.000660021	0.000317758	-0.000119097	0.00103093	0.00227804	0.00357612	0.00913618	0.00632359	0.00165433	0.00278974	0.00102554	-0.0022097	-0.00427972	-0.00710958	-0.00885111	-0.00768675	-0.00963507	-0.00800158	-0.00452438	-0.00265419	-0.00224533	0.00266786	0.00927043	0.0166572	0.0211655	0.0242872	0.0301583	0.0337655	0.0410351	0.049259	0.0533889
	0.000358819	0.00152035	0.000975953	0.000394436	0.000812175	0.00178628	1.53683e-05	-0.000780474	0.000817946	0.00100351	-0.00143497	-0.00158279	-0.000209408	0.000925221	-0.000375365	-0.000268457	0.00123808	0.000214754	-9.86524e-05	-0.00251477	-0.00272293	-0.00449448	-0.00682051	-0.00806541	-0.00881499	-0.00987333	-0.0116672	-0.0108356	-0.0106802	-0.00874381	-0.00930582	-0.00910862	-0.00758975	-0.0040933	-0.00160257	0.00125806	0.00274872	0.00290347	0.0059172	0.00893576	0.0160576	0.0215539	0.0280562	0.0324519	0.0372685	0.0456586	0.0539779	0.0658788	0.0681868
	-0.00321737	-0.0033118	-0.0045441	-0.00405649	-0.00289161	-0.000253799	-0.00346207	-0.00123132	-0.00299285	-0.000864843	-0.000208351	-0.00181223	-0.00260893	-0.00366248	-0.00534326	-0.00793509	-0.00950316	-0.0102583	-0.00955632	-0.00839802	-0.0125398	-0.00637019	-0.00443758	-0.00505986	-0.00318743	-0.00136994	0.000858031	-0.00153061	-0.00439506	-0.00523356	0.00111081	-0.00438596	-0.00290901	-0.00056523	0.00193838	0.00772524	0.0140241	0.0257914	0.0343052	0.0438915	0.0523467	0.0720099	0.0881587	0.0964305	0.10003	0.107272	0.115781	0.116847	0.122093
	0.0108908	0.0126502	0.0122608	0.00999423	0.00676326	0.00630002	0.00701015	0.00687788	0.00526156	0.00634798	0.00783432	0.00661655	0.0106007	0.0139698	0.018474	0.0181959	0.0106023	0.00641545	0.000570736	0.00202409	0.00399778	0.00135614	-0.00419642	-0.000842042	0.000409524	-0.000192825	0.00227594	0.00271321	0.00474409	0.00317518	0.00402125	0.00754784	0.0123634	0.00783499	0.0108053	0.0180558	0.0257499	0.0324641	0.0416277	0.0554241	0.0650713	0.0869546	0.0952115	0.104635	0.105814	0.107417	0.112581	0.116628	0.116055
	0.000961032	-0.000863886	-0.00123704	-0.00017957	-0.000661548	-0.00302453	-0.0028539	0.00139215	-0.00110161	-0.00315708	-0.000665855	0.00103489	7.6619e-05	-0.00176637	0.000722086	9.49038e-05	0.00219476	0.00108665	-0.000313537	-0.00135928	0.000535453	0.00238624	0.00209911	0.00302409	0.00403293	0.00238562	0.000613108	-0.00043066	0.000812327	0.00420088	0.0044186	0.000673575	-0.000771403	-0.000414242	-0.00375099	0.000891008	0.00431856	0.00667339	0.0128727	0.0191529	0.0288509	0.0414079	0.0524806	0.0604928	0.0690654	0.074605	0.0782651	0.0780737	0.0755463
	0.00609058	0.0051276	0.00263503	0.00235276	0.00220111	0.000443477	0.000311942	0.00194367	0.000820588	0.00580146	0.00629259	0.00486449	0.00772644	0.00487349	0.00597387	0.00510885	0.00257667	6.95594e-05	-0.00127632	-0.00812622	-0.00872845	-0.00712757	-0.00841006	-0.00459383	-0.00413319	-0.0042845	-0.0035259	-0.0034675	-0.0039213	-0.00365231	-0.00399807	-0.0035504	-0.00151785	-0.000715941	-0.00173512	0.00037427	0.00139271	0.00739155	0.0129614	0.0197669	0.0235011	0.0318153	0.036777	0.0414774	0.0450468	0.0456944	0.0477637	0.041219	0.0368947
	-0.00722948	-0.00700826	-0.00661523	-0.00553561	-0.00612543	-0.00406381	-0.00249228	0.00143727	-0.00330115	-0.00296759	-0.00178971	-0.00264919	-0.0031495	-0.00594882	-0.00371469	-0.00329982	-0.00315276	-0.00354689	8.92346e-05	-9.57416e-05	-0.000621648	-0.000573555	-0.00406217	-0.00539214	-0.00619559	-0.00792463	-0.01055	-0.0101414	-0.0107126	-0.0119623	-0.0157231	-0.0166177	-0.0114068	-0.00837571	-0.00680594	-0.00572947	-0.00342685	0.000665374	0.00256855	0.00934573	0.0187492	0.027662	0.0308744	0.042704	0.0447559	0.0546242	0.0631086	0.0651777	0.0707338
	-0.00243017	-0.00285689	-0.00434631	-0.0019021	-0.00210901	-0.00167648	-0.0012471	-0.00414295	-0.00328143	-0.00375726	-0.00248427	-0.00426241	-0.00166668	-0.00272895	-0.000445349	0.0002812	0.000430237	0.000557834	-0.00171568	-0.00134197	-0.000448925	0.00446069	0.0038946	0.00211331	0.000567521	0.000691808	0.00196261	0.00585586	0.00391923	0.00737561	0.00423276	0.000241069	-6.3025e-05	0.00125902	0.00130069	0.00435466	0.00938537	0.00982934	0.0133546	0.0122066	0.0184851	0.0273886	0.0309981	0.0345043	0.0387352	0.0397602	0.0424291	0.0446665	0.0501997
	0.0107894	0.00890846	0.00890995	0.00983568	0.0116389	0.0157371	0.0127804	0.0142496	0.0119544	0.00870115	0.0112048	0.00855732	0.0116962	0.00798674	0.00773178	0.00324747	0.0067921	0.00773687	0.0068235	0.00719103	0.00580041	0.0145648	0.0123375	0.011723	0.0126253	0.0136265	0.00908812	0.00874847	0.00623156	0.00785281	0.0122539	0.00658128	0.00677519	0.012657	0.0172306	0.0345542	0.0544183	0.0565503	0.0592634	0.0640599	0.0798921	0.104619	0.115382	0.100852	0.0745898	0.0560466	0.0534679	0.0659022	0.0716058
	0.00408957	0.0018772	0.00272736	0.00404271	0.00336509	0.00301326	0.00238412	0.00300174	0.00711909	0.00689998	0.00668339	0.0110228	0.0136668	0.0103898	0.0124368	0.0139288	0.0125827	0.00559056	0.0043372	0.00450879	0.00826843	0.00978775	0.00482027	0.00553586	0.0066764	0.00574552	0.00459076	0.00690526	0.0032779	0.00532407	0.00128903	-0.00400035	-0.00436353	-0.00205981	9.21436e-05	0.0125603	0.0311573	0.0316786	0.0328516	0.0333022	0.0474133	0.0654707	0.0706348	0.0535195	0.030314	0.0160604	0.00970227	0.0199124	0.0270522
	0.000976367	0.00325829	0.00133581	0.000276076	-0.0010978	0.000814129	0.000172973	-0.000799017	0.000558582	-0.00063903	0.000477033	-0.00235178	-0.00103664	0.000465501	0.00170209	0.000263038	0.000875549	-9.94822e-05	-0.000194616	0.00140925	0.000114899	-0.000948696	-0.000181404	-0.000762162	0.00123845	0.00144633	0.00267604	0.00445146	0.00328738	0.00105536	0.000216248	0.00118501	0.00117866	0.00052742	-0.000788694	-0.000789488	0.000673343	0.0017966	0.00263347	0.00480202	0.0066472	0.00998873	0.0114882	0.0130586	0.0132874	0.0141518	0.0117725	0.0109508	0.0123178
	-0.000376431	-0.000708995	-0.00202723	-0.00240696	-0.00135462	-0.00262356	-0.00120149	-0.00211894	-0.00195984	-0.000797099	-0.0012716	-0.00049229	0.00303847	0.00326311	0.00234533	0.00295853	0.00217506	0.00181539	0.00135649	-0.000110392	-0.000733685	-0.00121377	-0.00396498	-0.00493655	-0.00621298	-0.00682459	-0.00729614	-0.00725024	-0.00740944	-0.00549776	-0.00442062	-0.00381789	-0.0039495	-0.00380144	-0.00379914	-0.00238174	-0.0017503	-2.05932e-05	0.00204557	0.00299421	0.00220847	0.00131909	0.00305848	0.00529296	0.00660125	0.00642429	0.00657484	0.00766422	0.00642656
	-0.00145945	-0.00184229	-0.00229704	-0.00156452	-0.000545343	4.42352e-05	0.000730208	0.00101629	5.32352e-05	-3.45219e-05	-0.00159239	0.000567396	0.00128986	0.0012783	-9.50461e-05	-0.00102317	-0.000933443	-0.000647904	0.00105192	0.00149431	0.00247025	-0.000787221	-6.93549e-05	-0.000528703	0.000710243	0.000564123	0.00178304	0.00304967	0.0019638	0.0036877	0.00570905	0.00585969	0.00444987	0.00463322	0.0034807	0.00328186	0.00170516	0.00207668	0.00249509	0.0015749	0.00123954	0.00294885	0.00280448	0.00246974	0.00347376	0.00379926	0.00567964	0.00611876	0.00679596
	-0.000823119	-0.00120587	-0.00065011	-0.000621311	-0.00167493	-0.000734254	-8.08212e-05	0.00103913	0.00175613	0.0029863	0.00297777	0.00307614	0.00224693	0.00314073	0.00358999	0.00137642	0.00102312	-0.00068706	0.000225167	-0.000237239	-0.000990769	-0.00218018	-0.000650404	-0.000612822	-0.000487259	0.000384775	0.00176677	0.00188285	0.000907036	0.000410479	0.000604198	0.00244547	0.00171953	0.000214501	0.00136469	0.00126326	-0.000109972	0.00103546	1.99494e-06	0.000331755	0.00187181	0.00295773	0.00200689	0.00380758	0.00238902	0.00379032	0.00531925	0.00625171	0.008019
	0.0129322	0.0151389	0.0197918	0.0180848	0.01699	0.015199	0.0117665	0.0149869	0.0194649	0.0198965	0.0130632	0.00747543	-0.0022499	0.000819014	0.00359744	0.00268671	0.000964518	-0.00296227	-0.00743509	-0.0103096	-0.0119205	-0.012226	-0.00873593	-0.00904498	-0.0112258	-0.0121224	-0.0104595	-0.00670001	-0.00954378	-0.00579246	-0.00467425	-0.000763764	0.00234584	-0.00136073	0.00447895	0.017314	0.0431229	0.0566207	0.0529535	0.0512152	0.0742353	0.100726	0.117758	0.11085	0.0892579	0.0759128	0.0535076	0.0499543	0.0659072
	0.00366175	0.00544891	0.00442899	0.00455361	0.0034602	0.00419497	0.00411359	0.000465623	-0.00174017	-0.000206072	-0.000925603	-0.00244849	-0.00168139	-0.000925384	-0.000669685	-0.000895391	-0.00218488	-0.00197066	-0.0016948	-0.000317957	-2.67476e-06	-0.00239413	-0.00319884	-0.00374933	-0.00353484	-0.00433548	-0.00313526	-0.00485176	-0.00286799	-0.00387531	-0.00255865	-0.000777786	0.000391072	0.00161122	0.00108833	0.00404936	0.00446926	0.00771099	0.00295724	0.00277067	0.00719444	0.0120787	0.0134364	0.00647332	0.00617652	0.00505327	0.00446005	0.00738507	0.0128433
demo #2	SF (1.25 cycles/degree)
	-0.000764216	-0.00123714	-0.000472288	-0.000644592	-0.00093052	0.00104098	0.00100116	0.00114865	0.00110518	0.00154713	0.000754125	0.000867697	-0.000532605	-0.000676302	0.000270024	-0.000973274	-0.00129704	-0.00127895	-0.00115857	-0.00209547	-0.00222128	-0.00154561	-0.000604531	-0.000127326	-0.00110001	-0.000261294	0.000202105	0.000534088	0.000442844	0.000919907	0.000429639	0.000249575	0.000734536	0.000709144	0.000241512	-0.000556282	-0.000656073	-4.7429e-05	0.000113967	0.000609795	0.00170604	0.000813744	0.000807225	3.85332e-05	0.00109622	0.00140267	0.00241911	0.00191284	0.000791298
	0.000251465	0.001034	0.00150718	0.00133747	0.00165233	0.000345178	-0.000758175	0.000334642	-0.000147075	-0.000156008	-0.000605958	-0.00245428	-0.00370297	-0.00369805	-0.00337668	-0.0027497	-0.00120484	-0.00181784	-0.00165369	-0.0003902	0.000367809	0.000354508	0.00050184	0.000672009	-0.000886614	-0.000548267	-0.00131772	-0.00120771	-0.00122803	-0.00170923	-0.00214234	-0.00103158	0.000251257	-0.000379764	0.000573767	0.000396684	0.00104358	0.00108078	0.00107832	0.00140771	0.00154126	0.00198861	0.0019743	0.00278329	0.0018273	0.00262641	0.00355951	0.00324451	0.00372225
	0.0010769	0.00186062	0.00216333	0.00234933	0.00269636	0.00176509	0.00157466	0.00386342	0.00431601	0.00434505	0.00433445	0.00355149	0.00404628	0.00290848	0.00177367	0.00180001	0.000773169	-0.000568719	-0.000589349	-0.000771938	-0.00139654	-0.00168947	-0.002802	-0.00217485	-0.00203004	-0.00251072	-0.00203571	-0.00345126	-0.0032662	-0.00339062	-0.00248304	-0.00185779	-0.000959211	-0.000355295	0.00058982	0.00105168	0.00170219	0.0021482	0.00243335	0.00196116	0.00136449	0.00107307	0.000361114	0.000257562	-0.000673219	-0.00100681	-0.00199966	-0.00119392	-0.00136337
	0.00018432	5.56992e-05	6.69932e-05	-7.23051e-05	-0.000383981	-0.000843221	-0.000382761	0.00070199	0.00154999	0.00118389	0.00215347	0.00212714	0.00230714	0.00154002	0.00183475	0.00151181	0.00243061	0.00053421	-9.98897e-05	8.09461e-05	4.88744e-05	0.000702248	-0.000257911	0.00084694	0.00100463	0.00205543	0.000837237	0.0022474	0.00267224	0.00175094	0.00158998	0.00182769	0.00197518	0.00271737	0.00241517	0.0023315	0.0027511	0.0027696	0.00340471	0.00388366	0.00279479	0.00237228	0.00249693	0.00170458	0.00153388	0.00119252	0.00151198	0.00198331	0.00133547
	-0.000878622	-0.00149134	-0.00178427	-0.00286974	-0.00363399	-0.0040721	-0.00344757	-0.00409008	-0.00443291	-0.00330607	-0.00209045	-0.00193189	-0.00303178	-0.00287447	-0.00196603	-0.00181289	-0.00259345	-0.00302959	-0.000685458	-0.00305844	-0.00427796	-0.00492111	-0.0030916	-0.00215021	-0.00323621	-0.00262524	-0.00279845	-0.0031307	-0.00577767	-0.00545583	-0.00404487	-0.00369931	-0.00380663	-0.00426033	-0.00251121	-0.00204828	-0.00158205	-0.000648832	0.00073297	0.00262924	0.00232792	0.00509581	0.00322793	0.00368173	0.00163876	0.00150765	0.00259284	0.00262033	0.00308644
	0.00444194	0.00399824	0.00378027	0.00147802	0.00181187	0.00427991	0.00150211	-0.000507162	-0.00133906	-0.000775565	-0.00201862	-0.000775411	-0.00153613	0.00280785	0.00250284	0.00240333	0.00248508	-0.000253125	-0.0033397	-0.00226344	-0.0019194	-0.00408703	-0.00201468	-0.00342289	-0.00393003	-0.00376277	-0.00309647	-0.00133058	0.000682354	-3.07215e-05	0.000214394	0.00239238	0.00103534	0.000624437	0.00162422	-0.00247055	-0.0022634	-0.00189722	-0.00163012	-0.00174768	0.000552146	0.000118538	0.000993689	0.00323567	0.00759033	0.0166319	0.0233736	0.0334025	0.0443391
	0.00296171	0.00348304	0.00142711	0.00280995	0.00418076	0.00588384	0.00641548	0.0034748	0.00109653	0.000155554	-0.000468258	-0.00186723	-0.00217123	-0.00446713	-0.00425635	-0.00583408	-0.00651447	-0.00548209	-0.00353403	-0.00397353	-0.00498753	-0.00470568	-0.000106608	0.000820385	0.00127198	0.00255917	0.00143188	0.00180616	0.000999135	0.000845796	0.00232868	0.00279777	0.00155639	1.99388e-06	-0.000318244	-0.000495084	-0.000174308	-0.000391055	-0.00147145	0.00142475	0.000523955	0.00304469	0.00342866	0.00827415	0.00928007	0.0130519	0.0173138	0.0288023	0.0393286
	0.00217382	0.00353308	0.0031098	0.00360788	0.00428547	0.00669963	0.00665934	0.00860909	0.0100763	0.00765683	0.00451938	0.00270916	0.00219521	4.56791e-05	0.000148019	-0.000917033	0.000623684	-0.00318956	-0.00425373	-0.0020033	-0.00364027	-0.00340934	-0.00275779	-0.00168275	-0.00139182	-0.00241001	-0.0036725	-0.00471703	-0.00623026	-0.00874578	-0.00691934	-0.00686887	-0.00664205	-0.00631461	-0.00733148	-0.00531202	-0.00219212	-0.000861419	0.00122864	0.00170161	0.00520082	0.00884612	0.0117351	0.0155024	0.019765	0.0246167	0.027663	0.0364426	0.0440037
	0.0137464	0.0145171	0.0181272	0.0200197	0.0169872	0.0127869	0.0102292	0.00602884	0.000585066	-0.002526	-0.00319743	-0.00335779	-0.00514902	-0.0049844	-0.00339889	-0.00227458	-0.00323217	-0.0024279	-0.000563342	-0.00197865	-0.000881498	-0.00443824	-0.00807206	-0.0115127	-0.010697	-0.00979644	-0.00518023	-0.00842033	-0.00553837	-0.00333609	-0.00256028	-0.000695116	0.00272055	0.00112033	0.00451286	0.00328384	-0.000607812	0.00217508	0.00375995	0.0117636	0.0142934	0.0218445	0.0306526	0.0411106	0.0494742	0.0657659	0.0834225	0.0990058	0.109798
	-0.000372766	0.000635587	-0.00251435	-0.00121787	-0.00294811	-0.00538063	-0.00461612	-0.00381659	-0.00365641	-0.00493684	-0.00376535	-0.00596819	-0.00161702	-0.00288551	3.36865e-05	0.000267377	0.00441749	0.00365031	0.002716	0.00457295	0.0066573	0.00838762	0.00799829	0.0076388	0.00648133	0.00460916	0.00219252	0.00344459	0.00262595	0.000204793	-0.000452841	-0.00178924	-0.00373069	-0.00202288	-0.00293983	-6.4695e-05	0.0040906	0.00605023	0.0102108	0.0140572	0.0193034	0.0342214	0.0553687	0.0743959	0.0941368	0.115805	0.128636	0.144089	0.151321
	0.00842269	0.0113559	0.0120161	0.0152755	0.014405	0.0111752	0.0100391	0.00864044	0.00389578	-0.000349096	-0.00577236	-0.00904932	-0.0121896	-0.0169825	-0.0189486	-0.0220235	-0.0156354	-0.015734	-0.0196292	-0.0195403	-0.0179612	-0.0183969	-0.016199	-0.0186396	-0.0175981	-0.0167079	-0.0209175	-0.0215934	-0.0196362	-0.0188908	-0.0189591	-0.0214601	-0.0219223	-0.017309	-0.0110381	-0.00554089	0.0104048	0.0293436	0.0477137	0.0626259	0.0829438	0.115253	0.164374	0.201131	0.219076	0.233229	0.239208	0.237823	0.234027
	0.00760496	0.0101058	0.0103327	0.0114021	0.0146678	0.00666128	0.00807472	0.00109538	0.00342906	0.00293568	0.005265	-0.00161803	-0.00158118	-0.00663994	-0.0121778	-0.00879595	-0.0150823	-0.016364	-0.0214207	-0.0200665	-0.0261782	-0.0219072	-0.0213644	-0.0200971	-0.0183108	-0.0188331	-0.0192999	-0.0164304	-0.0136258	-0.0153543	-0.0203962	-0.0227616	-0.0213835	-0.0170293	-0.0111118	-0.00182595	0.0194114	0.0408249	0.0572876	0.0774239	0.108875	0.152584	0.199231	0.228216	0.237621	0.245694	0.242488	0.23281	0.22565
	-0.0063788	-0.00365229	-0.0047329	-0.00641768	-0.00763395	-0.00502523	-0.00347496	-0.00209151	-0.00336884	0.00171628	0.00545945	0.00275288	0.00418178	0.00473698	0.00589441	0.00256294	-0.00195688	-0.00609011	-0.00676787	-0.00627184	-0.000312887	-0.00179615	-0.00196359	0.00276639	0.00473021	0.0106283	0.0165845	0.019502	0.021352	0.0188897	0.00983859	0.0089569	0.00850289	0.00720533	0.0113248	0.00790085	0.0128624	0.0218269	0.029884	0.0415789	0.0602802	0.0811693	0.101003	0.12054	0.133909	0.147956	0.148216	0.14638	0.140025
	0.000307546	0.000538681	-0.00222111	-0.00306132	-0.00127281	-0.00145335	-0.00193865	0.000851561	-0.000784908	-0.00172197	-0.00537563	-0.00440547	-0.000814673	-0.00281987	-0.00419064	-0.00177039	-0.00285485	-0.00624113	-0.00691653	-0.00211387	0.000997075	0.00161499	-0.000771981	0.00280387	0.00510354	0.00504425	0.00676279	0.00808129	0.0118936	0.00696505	0.00708977	0.0038479	0.00906372	0.00946961	0.00446693	0.0028216	0.00651209	0.0103415	0.0118856	0.0205271	0.0295855	0.0389233	0.044542	0.0538259	0.0662666	0.0728855	0.0724612	0.0724294	0.0667504
	-0.00252865	-0.0047318	-0.00525483	-0.00735714	-0.00260703	-0.000117876	0.00117407	-0.00355529	0.00255504	0.00245284	0.000380551	0.00575266	0.00552815	0.00629662	0.00155714	0.00321255	0.00218082	0.000832364	-0.000532912	-0.00525714	-0.0055409	-0.0113187	-0.00812587	-0.0106177	-0.00745098	-0.00595172	-0.00456681	-0.00575958	-0.00892649	-0.00623091	-0.0050363	-0.0038166	-0.00708947	-0.00364533	-0.00395998	-0.00480444	-0.0033314	0.0063444	0.0125475	0.0172678	0.0266509	0.0391471	0.0539827	0.0715931	0.0874363	0.100237	0.114761	0.126418	0.132569
	-0.00185597	-0.000231869	-0.0021526	-0.000254235	-0.000752958	-0.000675565	-0.00400573	-0.00604947	-0.00595946	-0.00309504	-0.00603252	-0.00889488	-0.00664973	-0.00861714	-0.00893963	-0.00886821	-0.00969485	-0.00848523	-0.00386846	-0.00804937	-0.00239473	0.000897066	-0.00356491	-0.00484585	-0.00341856	-0.00119417	0.00600312	0.00663618	0.00123283	0.00556815	-0.000240603	0.000494347	0.00649361	0.00617697	0.00583282	0.0066647	0.00370212	0.00987078	0.0138542	0.0148448	0.0250242	0.0354787	0.04674	0.0548936	0.0652407	0.072292	0.0818389	0.0904114	0.0991585
	0.00672111	0.00936939	0.0102566	0.0117113	0.0131107	0.0115182	0.0108264	0.0092601	0.0113076	0.0154616	0.0167937	0.0145701	0.0141221	0.00947621	0.00836459	0.00833167	0.00730594	0.0055877	0.00500515	0.00200747	0.000695657	7.42386e-05	-0.00252649	-0.000276365	0.000608527	0.0044242	0.00524753	0.00771528	0.00662606	0.00883202	0.0100266	0.0123824	0.0170757	0.014884	0.0164116	0.0155632	0.0335544	0.061355	0.0741905	0.0778578	0.0841971	0.110283	0.124941	0.120512	0.111762	0.106349	0.0989668	0.0933527	0.09669
	0.00205253	0.000769684	-0.000405088	-0.000346911	-0.000165921	-0.000836141	-0.00420102	-0.0133174	-0.00648726	-0.0067787	-0.011635	-0.0125073	-0.0146037	-0.0160833	-0.0171926	-0.0165003	-0.0129526	-0.00723744	-0.00816617	-0.00753735	-0.00868033	-0.0124436	-0.00987695	-0.00764791	-0.00476765	-0.00438356	-0.00889754	-0.0060893	-0.00675362	-0.00812164	-0.00930671	-0.00291218	0.000900074	0.00206977	0.00338678	0.00328759	0.0258343	0.0509084	0.0595495	0.0604818	0.069774	0.0921545	0.102902	0.0914995	0.0745441	0.0714006	0.0642556	0.0516669	0.0528303
	-0.000443325	-0.000726939	-0.00189364	-0.00237717	-0.00268276	-0.000571859	-0.00202296	-0.0024421	-0.00249521	-0.0042235	-0.00409627	-0.00369347	-0.00222876	-0.00176211	-0.00313394	-0.00475553	-0.00350013	-0.00333946	-0.00631972	-0.00477766	-0.00498368	-0.00437745	-0.0050955	-0.00409184	-0.00150498	-0.00010787	0.000955503	0.00255128	0.00367819	0.00557671	0.00679049	0.00730466	0.00854365	0.00753171	0.00690997	0.00654555	0.00797102	0.00887526	0.0107685	0.0107982	0.0105637	0.0125417	0.0174272	0.0186447	0.0198699	0.0205296	0.0221489	0.0217369	0.0243829
	0.000843253	0.000436491	0.00186604	0.00182587	0.000588529	0.000934426	0.00168258	0.00246724	0.00212194	0.00135654	0.00246786	0.00272411	0.00200601	0.00225577	0.00319894	0.00207715	0.00283798	0.00419725	0.00310899	0.00429436	0.00416833	0.00567967	0.00541486	0.00579877	0.00486729	0.00580905	0.0039645	0.00488906	0.00632238	0.00473721	0.0041708	0.00235882	0.00259782	0.00157321	0.00157058	0.00144035	0.00255788	0.00166386	0.00119464	0.0029636	0.000845288	0.00286787	0.00326135	0.00507536	0.00691611	0.0074846	0.00699779	0.00738613	0.00732991
	4.90889e-05	-0.000116166	-0.000880038	-0.000100823	0.000727928	-0.00160611	-0.00100775	-0.000693764	0.000440995	0.00120758	0.0011959	0.000580391	0.000417178	-0.000523961	-0.00182143	0.000351633	3.26584e-05	-0.000314239	-0.000794515	-0.00152264	-0.000252407	0.000369993	0.000528524	-0.000235665	-0.000526405	-0.00194578	-0.0017814	-0.00159276	-0.000675449	-0.00183684	-0.00198948	-0.00152759	0.000508775	0.000530215	0.00255972	0.00321606	0.0029165	0.00307323	0.00213578	0.00359073	0.00358593	0.00469096	0.00605965	0.00820803	0.00864888	0.0109699	0.0118974	0.0126928	0.0116106
	0.000183579	0.000867468	0.00104359	0.000494314	0.000684812	0.00239271	0.00175688	0.00150157	0.000753625	0.00119854	0.00183058	0.000415711	-0.000172322	0.00114446	0.00226509	0.000235643	-5.68666e-05	-0.000174351	-0.000655525	-0.00347471	-0.00496638	-0.00543534	-0.00541109	-0.0067907	-0.00760192	-0.00731135	-0.0062486	-0.00578599	-0.00489628	-0.0016124	-0.000644214	0.00079435	0.0018153	0.00411085	0.00413714	0.00362057	0.00390724	0.00345861	0.00417519	0.00402585	0.00397055	0.00519704	0.00555227	0.00408564	0.00455046	0.00807196	0.00924101	0.0119304	0.0138235
	0.00905049	0.0137183	0.0155763	0.0183158	0.0160669	0.0142013	0.0095366	0.00771139	0.0017645	0.000249264	-0.000401748	-0.00323834	-0.00534454	-0.00640318	-0.0042672	-0.00134764	0.00388525	0.00387504	0.00662537	0.0121522	0.0102721	0.00996981	0.0128325	0.0125531	0.0133083	0.0141991	0.0108136	0.00769374	0.00443701	0.00542317	0.00950777	0.0110184	0.00831066	0.0110751	0.0133788	0.0153135	0.0379219	0.0837161	0.115169	0.113789	0.117183	0.146457	0.165831	0.146372	0.122682	0.110085	0.0869277	0.0457645	0.0270916
	0.00385466	0.00409425	0.00413215	0.00390154	0.0045351	0.00562481	0.00319519	0.00198212	0.00209875	0.00191736	0.00255244	-0.000701117	0.00289873	0.00254772	0.00161008	-0.000103769	-0.000671789	-0.00134556	-0.000850412	-0.00100833	-0.00131128	-0.000309274	-0.00464663	-0.00511594	-0.00367872	-0.00263245	-0.00310069	-0.00327202	-0.00438173	-0.00699298	-0.00467157	-0.00212956	-0.00320437	-0.00321794	-0.0054434	-0.00463874	-0.00290697	0.00333952	0.00208582	0.00396828	0.00275543	0.00957237	0.0173284	0.0142578	0.0111827	0.00881936	0.00897214	0.00758054	0.00996237
demo #2	SF (2 cycles/degree)
	-0.000772216	-0.000419162	-8.31949e-05	-0.000692008	-0.00204053	-0.00157269	0.000112811	0.000710184	0.000252921	0.00121128	0.00132997	0.000534405	0.000214674	0.00021702	0.0014329	0.00161311	0.00117478	0.000255208	-0.00048851	-0.000222774	-0.000781802	-0.000789218	-0.000476027	-1.15518e-05	0.0001332	-0.00097362	-0.00113731	0.000576394	0.000584675	4.50244e-06	-0.000192023	0.000904671	0.00134769	0.000946423	0.00109795	0.00171603	0.000937481	0.000299794	0.000129434	8.3562e-05	0.000569931	-0.00110352	-0.00292775	-0.00314436	-0.00295866	-0.00359356	-0.00238929	-0.00283269	-0.00158295
	-0.00122027	-0.000875851	-0.000875851	-0.000231963	-6.83892e-05	0.00056398	0.00255004	0.00451786	0.00420397	0.00310923	0.00173366	0.000489943	0.0011328	0.000689014	0.000868069	0.000694759	-0.000373077	-0.00112626	-0.000506444	-0.000327697	-0.000185112	0.0005857	-4.76415e-05	0.00068064	-0.000245297	0.000386842	-8.03958e-05	-8.06028e-05	0.000380739	0.000205295	0.000960291	0.00237617	0.00193833	0.00131916	0.00207614	0.00192815	0.00224381	0.00207981	0.000699664	0.00195393	0.0011841	-0.000387839	6.39298e-05	0.0013291	0.00103929	0.00102444	0.000851266	0.00133709	0.00163746
	-0.00167091	-0.000889577	-0.000905709	-0.00138033	-0.00108283	-0.000972601	-0.00112629	-0.00154963	-0.00139081	-0.000647721	-0.000190084	0.00021787	7.75343e-05	0.000714262	0.000882826	0.00125162	0.00216345	0.00319116	0.00394633	0.00399729	0.00488404	0.00324406	0.0020304	0.00170756	0.0012088	0.00149554	0.000752146	-0.00135095	-0.00133099	-0.00168376	-0.00242089	-0.00214324	-0.000757627	-0.00104267	-0.000370473	-0.000857902	-0.00147681	-0.00086591	-0.00119505	-0.000899756	-0.00119303	-0.0019121	-0.00158102	-0.000800125	-0.00113239	-0.00074949	0.000739163	0.00244036	0.00262395
	-0.00271766	-0.00320489	-0.00260725	-0.00258033	-0.00304631	-0.00272003	-0.00358488	-0.00234215	-0.0026365	-0.00184895	-0.00215783	-0.00226412	-0.00345385	-0.00392346	-0.00251231	-0.00134737	0.000158395	0.00017901	-0.000308753	-1.64644e-05	0.00151068	0.00135551	0.00149616	0.00196661	-5.91899e-05	-0.00128662	-0.00175228	-0.00177665	-0.00103161	-0.00150666	-0.00257531	-0.00152441	-0.000913813	-0.000794282	-0.000616665	4.94641e-05	-0.0002188	-0.000826157	-0.00156862	-0.000336996	0.00026108	0.000862147	0.000849509	0.00192964	0.00359612	0.0031138	0.00352303	0.0050444	0.00684343
	0.00124243	0.00172778	0.00165407	0.00107223	0.00109882	0.00120158	0.000572162	-3.65904e-05	-0.000155089	0.00181832	0.00369537	0.00388153	0.00419859	0.00558438	0.00562828	0.00566536	0.00627696	0.00584777	0.00562578	0.00236481	0.000383084	-0.000699363	-0.00106436	-0.00214344	-0.00278697	-0.00311199	-0.00357045	-0.00176096	-0.00140606	-0.00137288	-0.000762462	0.000477191	-0.000897381	-0.000125073	0.000625516	0.000433733	-0.000451248	-0.00232154	-0.00171911	0.00101978	0.000699901	8.66975e-05	0.00273748	0.00227723	0.00278616	0.00294784	0.00492595	0.00710732	0.0083273
	-0.00421965	-0.00421897	-0.00398467	-0.00645043	-0.00810935	-0.00672457	-0.00721653	-0.00921957	-0.0106736	-0.00806427	-0.00724276	-0.0104619	-0.0133731	-0.0121223	-0.0112575	-0.0104717	-0.00754737	-0.00387021	-0.00343472	-0.00291318	-0.00205376	0.000196286	0.00315783	0.00403464	0.00277046	0.00251345	0.000715717	-0.00115251	0.000960759	-0.0010869	-0.00125376	-0.000526546	-0.00247884	-0.000150261	0.00373618	0.00319365	0.000348226	-0.0013709	-0.00347699	-0.00376413	-0.00313917	0.00022473	0.00463596	0.00693538	0.0103849	0.0232558	0.0413941	0.0569294	0.0701787
	-0.00455405	-0.00446167	-0.00510417	-0.00617244	-0.00778259	-0.00911602	-0.0107679	-0.00983459	-0.00756317	-0.00666965	-0.00558937	-0.00641373	-0.00628884	-0.00289894	-0.00158362	-0.00130496	0.00252589	0.00346177	0.00345297	0.00410766	0.0063338	0.00797549	0.00840034	0.00434223	0.00608549	0.00646114	0.00373947	0.00427352	0.00660005	0.00455813	0.00249254	0.00141212	2.18252e-05	0.00252554	0.00226456	0.00230509	0.00368388	0.00257148	0.000908697	0.00016217	-0.000894858	0.000903488	0.00694018	0.00961465	0.0181063	0.029423	0.0475511	0.0649338	0.0824922
	-0.0102532	-0.0100244	-0.0114769	-0.0100588	-0.01037	-0.00658271	-0.00894511	-0.00761111	-0.00463193	-0.00418345	-0.00109761	-1.37013e-05	0.00169769	-0.000665884	-0.00105405	-0.00318067	0.00156694	0.00401312	0.0033686	0.00597851	0.0041246	0.00189708	0.000696442	0.00174695	0.00392589	0.00468717	-0.00159564	-0.00302803	-0.00179111	-9.61567e-05	0.00225676	0.00452523	0.00577281	0.00609403	0.00469671	0.00433141	0.00606051	0.0053744	0.00508892	0.00348171	0.00289766	0.00478043	0.00777571	0.0121031	0.0180674	0.0249106	0.0377108	0.0466842	0.0564194
	-0.00739702	-0.0063701	-0.00473328	-0.00495161	-0.00820289	-0.00826351	-0.0108381	-0.00793546	-0.0041064	-0.00549675	-0.00321797	-0.00564747	-0.00624071	-0.00780892	-0.00568593	-0.00760345	-0.00522204	-0.00445441	-0.00828021	-0.00681583	-0.0116146	-0.0112952	-0.0144983	-0.0150356	-0.01406	-0.0138811	-0.0122415	-0.012502	-0.0116283	-0.00937359	-0.0104614	-0.0105675	-0.00868715	-0.0083301	-0.00907594	-0.00382582	-0.00762158	-0.00831802	-0.00332816	-0.00259021	0.00479184	0.0101409	0.0191102	0.0313426	0.0506327	0.0671666	0.0892649	0.108733	0.118977
	-0.00920323	-0.00942735	-0.00833736	-0.00866883	-0.00980405	-0.0073578	-0.00314955	-0.00453987	9.01951e-05	-0.00490782	-0.00158003	-0.000134648	-0.000851808	0.000235151	0.00197687	0.000880491	0.00319023	0.00158656	-0.000747088	-0.000216387	-0.000706711	-0.00123025	-0.00388159	-0.00303747	-0.00481749	-0.00695003	-0.00533451	0.00140832	0.00208154	0.00435197	0.00484724	0.00220919	0.00437927	0.00373228	0.00408454	0.0098321	0.00746547	0.00715459	0.00983378	0.0150806	0.0213425	0.0363485	0.0647888	0.104008	0.146018	0.174933	0.199119	0.217331	0.225526
	0.0039048	0.00635897	0.011444	0.00702	-0.0010434	-0.0059415	-0.00715202	-0.0110633	-0.0171987	-0.0217085	-0.0181444	-0.020534	-0.0178557	-0.0161916	-0.00459269	-0.00307188	0.0033549	0.00658044	0.00992602	0.0138923	0.0144849	0.0119677	0.00477923	0.00710051	0.00293954	0.00527653	0.000711124	0.00165917	0.00690502	0.00650458	0.0065382	0.00650865	-0.000813114	-0.00275385	-5.14274e-05	0.00185205	0.0116665	0.0232347	0.0368951	0.0487041	0.0681045	0.107214	0.166703	0.239369	0.280827	0.296098	0.299124	0.295238	0.282543
	0.000361884	-0.000737054	-0.00129841	-0.00204213	-0.00201399	-0.00798956	-0.0111614	-0.0136342	-0.0114556	-0.0118233	-0.0118968	-0.0121457	-0.00616027	-0.00267357	7.73634e-05	0.00233947	0.00739473	0.0110157	0.0140955	0.0137418	0.0104989	0.0138208	0.000996602	-0.00136033	-0.00245864	-0.00244568	0.00228121	-0.0031045	-0.00337808	0.00356803	0.0054461	0.00525633	0.0124173	0.0126635	0.0127802	0.0196245	0.0252102	0.0523614	0.0702148	0.090618	0.121013	0.157053	0.221128	0.284496	0.31496	0.328208	0.32936	0.318579	0.30275
	0.0103465	0.0124316	0.00353525	0.00635068	0.00039171	-0.00022284	-0.00190564	-0.0038708	-0.0110399	-0.0159566	-0.0178076	-0.0238917	-0.0130819	-0.0108016	-0.00426952	-0.00389908	-0.00365661	-0.00277104	0.00660449	0.00743638	0.00746642	0.0108728	0.011051	0.00442542	0.00924761	0.00838633	0.00336065	0.00563705	0.00181911	0.00468922	0.00242354	0.00201258	-0.00121244	0.00184643	-0.00181408	0.00046676	0.0073122	0.0113673	0.0169392	0.0271755	0.0447735	0.0630837	0.0931914	0.13233	0.159691	0.171246	0.183443	0.185279	0.181777
	-0.00634369	-0.0036713	-0.00188663	-0.00304405	-0.000577968	0.000706281	0.000943744	-0.00110331	-0.00137443	-0.000168422	-0.00125707	-0.00289666	-0.00349155	0.00193701	0.00303611	0.00212365	0.00375228	0.00996002	0.0106388	0.00754514	0.0083576	0.00569908	0.00617225	0.00546649	0.00618597	0.00974162	0.0105884	0.0103085	0.00908591	0.00841489	0.00845783	0.0106614	0.00991114	0.0066263	-0.00188616	-0.00476714	-0.00278104	0.000911839	0.00906085	0.0211339	0.0298494	0.0431244	0.0585332	0.0791758	0.0951021	0.104848	0.105982	0.104217	0.0991357
	-0.003834	-0.00565599	-0.00899761	-0.010859	-0.0142846	-0.0184003	-0.0109188	-0.0084123	-0.00789822	-0.00963413	-0.0121952	-0.0108243	-0.00947973	-0.00844413	-0.00579672	-0.00308902	-0.00587815	-0.00162623	-0.00388773	-0.00622553	-0.00249072	-0.00523595	-0.0015978	-0.00528482	0.00258346	0.00549596	0.00179727	0.00417687	0.00729581	0.0076175	0.00193755	0.00786967	0.00952958	0.0155199	0.00627554	0.00615333	0.00947488	0.00789488	0.00890836	0.0141116	0.0245072	0.0366339	0.0467224	0.0677457	0.0931924	0.113836	0.132442	0.148643	0.160292
	-0.00880952	-0.0102289	-0.0117413	-0.0134708	-0.0157665	-0.0190685	-0.0176671	-0.012086	-0.00715537	-0.00979701	-0.0103863	-0.00764186	-0.000319472	0.000837381	0.000975881	0.00524983	0.00497155	0.00457871	0.00602954	0.00573673	0.00606408	0.00491729	-0.00215405	-0.00234373	0.00179013	-0.000371647	-0.00300961	-0.00159795	-0.00591567	-0.00203205	-0.00178127	-0.00291596	-0.00128709	0.00175515	0.000863113	0.00297548	0.00416823	0.00628234	0.0185082	0.0236961	0.0292131	0.0387402	0.0511887	0.063976	0.0763827	0.0887502	0.102017	0.111742	0.117136
	0.00832772	0.00983668	0.00822814	0.0104935	0.0149097	0.0157121	0.0160231	0.0138755	0.0118611	0.0146763	0.0127715	0.0121705	0.0165363	0.0129019	0.00966581	0.00889233	0.00652675	0.0103874	0.0117081	0.0105237	0.00819315	0.00777713	0.00780874	0.00818068	0.00552059	0.00940219	0.0085266	0.00246549	0.00385792	0.00190727	0.000537188	-0.00204968	-0.00736661	-0.00629747	-0.00544948	-0.00576082	0.00428549	0.0305	0.055964	0.0650813	0.0789371	0.0962613	0.121172	0.138915	0.145493	0.149565	0.14242	0.132066	0.128977
	-0.00335838	-0.00523243	-0.00532894	-0.00867347	-0.00903533	-0.00452466	-0.00639567	-0.0050573	-0.00550293	-0.00700626	-0.00728031	-0.00471909	-0.00402881	-0.0022364	-0.00292596	-0.00495428	-0.00527955	-0.00839522	-0.00947718	-0.00943406	-0.0123347	-0.0123125	-0.0151482	-0.0152768	-0.0156915	-0.0156506	-0.0176397	-0.0215899	-0.0183951	-0.0184896	-0.0172663	-0.020414	-0.0204177	-0.0173499	-0.0149027	-0.0138348	-0.00641366	0.0239688	0.0485715	0.0577237	0.0607372	0.0730336	0.0901756	0.100123	0.104399	0.108977	0.0971713	0.074055	0.0693895
	-0.00502712	-0.00736326	-0.00890314	-0.00843121	-0.00834373	-0.00825557	-0.00770862	-0.00727267	-0.00802695	-0.00672574	-0.00673875	-0.00481771	-0.00253376	-0.00396791	-0.00470245	-0.00397008	-0.0037421	-0.00281586	-0.00173349	0.0018929	0.00146388	-0.000480516	-0.00199798	-0.00141922	-0.000990711	-0.00064811	-0.000652197	-0.000966403	-0.000288231	-0.00308766	-0.000894204	0.00187014	0.000711877	0.000919301	0.00106655	0.0018893	0.0029762	0.00574459	0.00625225	0.00849727	0.00799603	0.0118412	0.0211613	0.0254267	0.0292795	0.0292327	0.02897	0.0272224	0.0284217
	0.0015177	0.000669018	0.0013711	0.00100461	0.000892343	0.00126921	-0.000250641	-0.000242158	-0.000104084	0.000393894	0.000564046	0.00115094	-0.00068189	0.00081156	0.00207133	0.00162737	0.00207319	0.00255401	0.00270643	0.00241314	0.0017996	0.00257583	0.00489284	0.00259165	0.00133814	0.00129079	0.00158729	-0.000859122	-0.0013421	-0.00202316	-0.00189954	-0.00168774	-0.00268605	-0.00302534	-0.00286035	-0.00209424	-0.00179292	0.000567621	0.00192104	0.00268521	0.00297997	0.00295324	0.004641	0.00723759	0.00723934	0.00649755	0.00698293	0.00488082	0.00260276
	0.000504124	0.000261474	-0.00216152	-0.00208929	-0.00313171	-0.00140147	-0.000359145	-1.45044e-05	-0.00155465	-0.00195152	-0.000827643	-0.000393503	0.00196081	0.00214933	0.00384604	0.00378932	0.0024049	0.00205768	0.00317163	0.00107769	0.000876279	0.000728875	0.000547393	-0.000575098	-0.00088512	-0.00149409	-0.001619	-0.00223182	-0.000246502	0.00127515	0.000351571	0.000592599	-0.00183049	-0.00104246	-0.0002371	-0.000839177	0.000875983	0.000464449	8.90705e-05	0.00162878	0.0031734	0.00429472	0.00860236	0.0115128	0.0120003	0.014446	0.0159312	0.0161983	0.0151846
	-0.00292947	-0.00239064	-0.00352642	-0.0025104	-0.00303016	5.3027e-05	-0.00239936	0.000487281	0.00268458	0.00402749	0.00540122	0.00494002	0.00676323	0.00738736	0.00766145	0.0059321	0.00601553	0.00694632	0.00494439	0.00369936	0.000924614	0.000795781	-0.000597274	-0.00417217	-0.00433231	-0.00279421	-0.00154722	-0.00539843	-0.00480162	-0.00419336	-0.0036981	-0.00261776	-0.0018587	-0.000446676	0.000484285	-0.000721996	-0.00108354	0.00226715	0.00491226	0.00678698	0.00956137	0.0105845	0.0117349	0.0126389	0.0123494	0.0137788	0.0165365	0.0180047	0.0159889
	-0.00189987	-3.03421e-05	0.00453874	0.00524811	0.00694206	0.00730334	0.0111074	0.00933009	0.0117266	0.0102754	0.0155506	0.0160127	0.011965	0.0115313	0.010631	0.010946	0.00781159	0.0128361	0.0207915	0.0185983	0.0123278	0.0120313	0.0115088	0.0149396	0.0147118	0.0121873	0.0100984	0.00902467	0.000526696	-0.00552813	-0.00536414	-0.00676708	-0.00967989	-0.0106533	-0.0100662	-0.00876538	-0.00165658	0.0301413	0.0796413	0.11034	0.109493	0.117908	0.139328	0.134005	0.118611	0.105492	0.0933728	0.058401	0.0294069
	-0.00364288	-0.00367626	-0.00382469	-0.00169599	-0.00138362	-0.00140765	0.000399366	-0.000976282	-0.000304946	-0.00278928	-0.00298431	-0.0029636	-0.00247689	-0.00449581	-0.00582368	-0.00688366	-0.00735605	-0.00324295	-0.00436485	-0.00423655	-0.00500095	-0.00569526	-0.00736174	-0.00765036	-0.00887864	-0.00857418	-0.00703047	-0.0075647	-0.00676039	-0.00589546	-0.00453882	-0.00389969	-0.00260645	-0.00290212	0.000968924	0.00371069	0.00481665	0.00820892	0.0123522	0.0135434	0.0106989	0.011986	0.0208021	0.0241678	0.018645	0.0149473	0.0112136	0.00914571	0.00589687
demo #2	SF (4 cycles/degree)
	-0.00100434	-0.00114424	-0.00132828	5.26366e-05	0.000490167	0.000681103	0.00178174	0.00285967	0.00161805	0.000993573	0.00147081	0.000972807	0.00146002	0.000378751	-0.000539385	-0.000730369	-0.00136776	-0.00242915	-0.0010358	-0.00149811	-0.000560188	6.68387e-05	-0.000253659	-0.00102747	-0.00118669	-0.00164347	-0.00135527	0.000363294	-0.000117177	0.000155194	-0.000326275	-0.000142799	0.000605762	0.00185723	0.00283289	0.00357397	0.00250156	0.00170692	0.00311651	0.00314081	0.00266402	0.00266402	0.00223482	0.00164351	0.00113664	0.000103465	0.00103799	0.00133368	0.000229463
	0.00053927	-8.17746e-05	-7.38632e-05	0.00169861	0.000908042	0.000141439	0.000424035	0.000774715	-0.000828076	-0.00211061	-0.00176402	-0.00162298	-0.00110677	-0.00295405	-0.00171337	-0.00111836	-0.000954943	-0.000970427	-0.000798877	0.000605636	0.00135855	0.00215336	0.00134523	0.0015841	0.000981693	0.000531731	0.000223462	4.04249e-05	0.0009647	0.000257363	-0.000335628	-0.000501438	-0.000363734	-0.000339015	-3.79029e-05	0.000331278	4.69319e-05	0.000584038	0.00168391	0.00166894	0.00212658	0.00259712	0.00289823	0.00209998	0.00180084	0.00155557	0.00166805	0.000513614	-0.00106273
	-0.00148092	-0.00164118	-0.00224573	-0.00211274	-0.00196214	-0.00177713	-0.00178521	-0.000381511	0.000224905	0.000229518	-0.000713041	-0.000571556	0.00033677	0.000798798	0.000646423	0.00110407	0.00219748	0.00141007	0.000806308	0.000472022	0.00171143	0.00206113	0.00190326	0.000799586	0.000649115	0.00140833	0.00112213	0.000514751	0.00192501	0.00149973	0.00011322	0.00069286	0.00052438	0.00133559	0.00255301	0.00288359	0.00284655	0.00300078	0.00187576	0.00276746	0.00292147	0.00307588	0.00279029	0.00283326	0.00205311	0.00155902	0.00203272	0.00247746	0.00325518
	-0.00188847	-0.00174493	-0.00186904	-0.00250296	-0.00221403	-0.00145815	-0.000970333	-0.00144979	-0.00224081	-0.00168196	-0.000426228	-0.000242667	-0.00108923	-0.00110819	-0.000774986	-0.00122656	-0.000785345	0.000143538	0.000444461	0.000643299	-0.000753688	-0.00112689	0.00032732	0.00143453	0.000932155	0.000802967	0.0012478	0.00160971	0.00115838	0.000237418	0.00162348	0.00164434	0.00173327	0.000938907	0.000832397	0.00112354	0.000779794	0.000904001	0.000721239	0.00256192	0.00193485	0.000877505	0.000443025	0.000636523	0.000447393	-0.000325857	-0.000693185	-0.000547598	0.00133298
	-0.000976444	-0.00098987	-2.66125e-05	-0.000315897	-0.00125831	-0.000417447	0.000373224	0.00147806	-0.000390032	-0.00158607	-0.000948061	-0.000639129	-0.000982301	-0.000106025	0.000352804	0.00171926	0.00109772	0.00191336	0.00256384	0.00330913	0.00237441	0.00190241	0.00132563	0.00058474	0.000929307	-0.000309988	0.000605892	-0.00142845	-0.000815731	-0.00114977	-0.00160898	-0.00191332	-0.00242972	-0.00163404	-0.00131748	-0.00102007	-0.003335	-0.00271165	-0.00364782	-0.00316843	-0.00177311	-0.00118163	-0.00103856	-0.00168172	-0.00139736	0.000189394	0.00424505	0.0057193	0.00849297
	-0.00145301	-0.00190295	-0.00291891	-0.00278257	-0.00170556	-0.00108336	-0.000252772	-0.00126205	-0.00165432	0.000629885	0.00174886	0.00304956	0.00392831	0.0030221	0.000962736	0.000425453	-0.000316763	-0.000296292	-0.000357858	-0.00233036	-0.0021351	-0.00401421	-0.00361069	-0.00400069	-0.00177364	-0.00195622	-0.00490667	-0.00420906	-0.00538627	-0.00655736	-0.0067128	-0.00600489	-0.00511527	-0.00356036	-0.00529254	-0.00607374	-0.00437526	-0.00248877	-0.000152614	0.00360994	0.00273698	0.00536122	0.00423828	0.00643866	0.0136089	0.0299196	0.062421	0.0962919	0.126504
	0.00491129	0.00503291	0.0036392	0.00361427	0.00268599	0.00162965	-0.00153367	-0.004575	-0.00463369	-0.00279607	1.77751e-05	0.000416079	0.0030502	0.00277777	0.00358549	0.00579683	0.00692638	0.0085748	0.00174587	-0.000455697	-0.00214499	-0.0027996	-0.00352945	-0.00215638	-0.00157392	-0.00265051	-0.00392778	-0.00347371	-0.0026424	-0.00367515	-0.00397591	-0.0050688	-0.00636925	-0.00728674	-0.0100998	-0.0078596	-0.00372974	0.00182888	0.00637603	0.00900291	0.0102571	0.0119425	0.0133247	0.0153588	0.0244537	0.0381495	0.0657365	0.105606	0.137567
	-0.000213507	-0.000555909	-0.00102466	-0.000297922	-0.00204677	-0.000344175	0.000278498	0.00274644	0.00247298	0.00123532	0.00139181	0.00345661	0.00424428	0.00440767	0.00613525	0.00710849	0.00693522	0.00521443	0.00413823	0.00259884	0.000541733	0.000397549	-0.000707634	-0.00160708	-0.000153407	-0.00260509	-0.000428389	-0.00196667	-0.00302952	-0.000225553	0.00121017	0.00120925	0.00183445	0.0020057	0.00153973	0.00300312	-0.000403734	0.00400962	0.0082173	0.00842202	0.009337	0.00932257	0.011048	0.0138651	0.0192967	0.0310375	0.0484633	0.0617071	0.0691734
	-0.000612072	-0.00148037	0.00246825	0.00235983	3.5427e-05	-0.00177849	-0.00213021	-0.00356257	-0.00524835	-0.00518421	-0.00710523	-0.00435814	-0.0101683	-0.00827625	-0.00403474	-0.000762161	0.00317962	0.00685534	0.00618242	0.00908565	0.00875284	0.00820368	0.0110118	0.0126673	0.00827365	0.00431209	-0.000459592	-0.00306897	-0.00601667	-0.0099667	-0.0133043	-0.0124893	-0.0146454	-0.0216785	-0.0204226	-0.0167932	-0.0119125	-0.00655892	0.00114388	0.0031268	0.00965197	0.00838615	0.0147943	0.0277678	0.0559861	0.0967307	0.137674	0.172337	0.192806
	0.00669761	0.00715286	0.00603703	0.0055539	0.00335572	6.2998e-05	-0.00419469	-0.00663583	-0.00837658	-0.0100442	-0.0098687	-0.0111071	-0.010483	-0.00638801	-0.00470827	-0.00531827	-0.0021782	-0.00550257	-0.00705891	-0.00601423	-0.00542305	-0.00297205	-0.00167645	-0.00438977	0.000112439	0.00620023	0.00469575	0.00613467	0.00712447	0.00780895	0.00680271	0.00362662	0.00421238	0.00455267	0.00142178	0.00210929	0.00720824	0.0113413	0.0133848	0.0155364	0.0189306	0.0270546	0.0357819	0.0604639	0.111518	0.174997	0.224011	0.256248	0.266492
	0.00658823	0.00544631	0.00679478	0.00710585	0.0130223	0.00589443	0.00200718	-0.00062032	0.000871252	0.0010414	-0.00066327	-0.000309289	-0.00273264	-0.00302575	-0.0101663	-0.0113529	-0.0096213	-0.0104139	-0.0128109	-0.0109534	-0.00740639	-0.00446454	-0.00276854	-0.000633045	-0.00439635	-0.00214039	-0.0047944	-0.00367369	-0.00424407	-0.00402991	-0.00171007	-0.00389117	-0.00332469	-0.000519171	0.00393004	0.0087255	0.0159997	0.0200177	0.0243198	0.0270499	0.0286849	0.0393284	0.0528682	0.0836976	0.14791	0.217629	0.27218	0.305079	0.316465
	0.000153915	0.00433568	0.00567565	0.0046356	0.0096799	0.00709613	0.0125514	0.00668107	0.00713288	0.00560474	0.00380442	0.00110939	-0.00307201	-0.000622073	-0.00825184	-0.00662135	-0.00658177	0.00192914	-0.000536554	-0.0021642	-0.00185722	-0.000576629	0.0015279	0.00266267	0.00417329	0.0031326	0.00629784	0.00539328	0.00718942	0.0114011	0.0114301	0.0115482	0.0140517	0.0101238	0.0138028	0.0179544	0.0194723	0.0214439	0.0316884	0.0377152	0.0443721	0.0513465	0.0707868	0.10884	0.162656	0.213406	0.247561	0.269344	0.277258
	0.0114752	0.0117366	0.0124062	0.0130268	0.0194868	0.0164606	0.0123627	0.0156469	0.0146284	0.0138481	0.00864262	0.00890717	0.00939041	0.0110181	0.00413692	-0.000454295	-0.000946196	-0.00386773	0.000655848	-0.00118626	0.00124178	0.00248853	0.00631253	0.00434913	0.00817191	0.00754685	0.00382704	0.00904052	0.0068886	0.00743191	0.00539398	0.00623472	0.00344327	0.00605957	0.00362785	0.0116038	0.0190414	0.0207538	0.0261859	0.0295177	0.0384894	0.0466437	0.0608329	0.0860548	0.128489	0.167297	0.19657	0.212604	0.220093
	0.00568819	0.00622928	0.00231483	0.00827305	0.00765727	0.00731837	0.0070608	0.0078286	0.00233862	-0.00164605	-0.00123826	-0.00227613	0.0013036	-0.00528441	-0.00592832	-0.00593022	-0.00718951	-0.00702449	-0.00246155	-0.00175484	-0.000803275	-0.000308815	-0.000169035	0.0030007	0.00719408	0.0079921	0.00565324	0.00669061	0.00385075	0.00473401	0.00386264	0.0040369	0.00291805	0.00223673	-0.000112878	0.00566771	0.0103943	0.0117591	0.0176232	0.0231163	0.0312221	0.0445688	0.0622266	0.0854254	0.103513	0.1158	0.126684	0.130224	0.129542
	-0.00768063	-0.00858488	-0.00877655	-0.00649905	-0.0042861	0.00034474	-0.000211926	-0.0046227	-0.00254814	-0.00302461	-0.0025257	0.00106012	0.00226571	-0.000252263	-0.00539972	-0.00502438	-0.00916408	1.93746e-05	-0.00585769	-0.00540701	-0.00288897	-0.00223217	-0.004426	-0.00613881	-0.00304037	0.0032633	0.00669566	0.00247349	0.0108644	0.0113377	0.00874117	0.00553196	0.00418954	0.00729391	0.00759097	0.00246653	0.00366656	0.00347445	0.00436221	0.00823753	0.0154442	0.0319635	0.0505374	0.07544	0.109527	0.146485	0.179131	0.208312	0.227434
	-0.00379881	-0.00509115	-0.00372183	-0.00830687	-0.00859179	-0.00778851	-0.00654285	-0.00568898	-0.00428942	-0.00851427	-0.00505057	-0.00447218	-0.00616118	-0.00353661	-0.00574094	-0.007959	-0.0106378	-0.0101078	-0.00994152	-0.0115676	-0.00945898	-0.00867601	-0.00690452	-0.0044202	-0.00440742	-0.00122094	0.00264292	0.0013556	0.000253888	-0.00105021	-0.00392596	-0.00244424	-0.00341925	-0.00424958	-0.000890532	-0.00583115	-0.00239777	0.0021287	0.00772023	0.0140909	0.0167924	0.0190871	0.0257924	0.0398518	0.0577431	0.0780316	0.0932348	0.107622	0.119975
	0.00607356	0.00715276	0.00963737	0.0101333	0.0100692	0.00749736	0.00449143	0.00129338	0.00297563	0.00391557	0.00480195	0.00675309	0.0018821	0.00150377	0.000252894	-0.000855108	-0.000441762	-0.00061309	-0.00228444	-0.00401042	-0.00662589	-0.00945533	-0.00673664	-0.0077713	-0.00716807	-0.00797654	-0.0072837	-0.00584596	-0.00807332	-0.00640131	-0.00433512	-0.00219845	-0.00149727	-0.00420922	-0.00247159	0.00128064	0.000485138	0.00488018	0.0116724	0.0238047	0.0299867	0.0366234	0.0493866	0.0698765	0.0938275	0.109643	0.121555	0.129736	0.142351
	-0.00129931	-0.00261217	-4.03819e-05	0.00089163	0.000668628	-0.00247878	-0.00213164	-0.000890508	0.000650962	0.00390558	0.00472125	0.00611234	0.00382755	0.00314627	0.00200755	0.00503931	0.00389354	0.00203092	0.00295199	-0.0013393	-0.000237963	0.00304	0.000223544	-0.00310416	-0.00291117	-0.00312387	-0.00245127	-0.00228752	-0.00654529	-0.00484592	-0.00144507	-0.00568881	-0.00223535	0.00114416	0.00292906	0.00414998	0.00428508	0.00537881	0.0109661	0.0173924	0.0216756	0.0260705	0.0327944	0.0453824	0.0607177	0.0684068	0.0754908	0.0833514	0.0968048
	0.00127582	0.00120028	0.000367991	0.000738453	-0.000996501	-0.00239998	-0.00222831	-0.00272218	-0.00473802	-0.00459543	-0.00538971	-0.00500367	-0.00417134	-0.00456385	-0.00317387	-0.00149535	-0.000604284	0.000481284	0.000795872	0.00208737	0.00381102	0.00363648	0.00388666	0.00325053	0.00211716	0.000740658	-4.46556e-05	-0.000478999	0.000554525	-0.000573	-0.00134791	-0.00100386	-0.000204272	-0.000699019	0.000601778	0.000464804	0.00141524	0.00236184	0.00207055	0.00253335	0.00408764	0.00512643	0.00710249	0.0143617	0.0193329	0.0222961	0.0217066	0.0207301	0.0212052
	-0.000287355	-0.000397397	-0.00159413	-0.00202115	-0.000865288	-0.00133014	7.39346e-05	-0.00108184	0.00147421	0.00267826	0.00248545	0.00387702	0.00509877	0.00620127	0.0062335	0.00703833	0.00752005	0.0086568	0.00845457	0.00784331	0.00701894	0.00608584	0.00781888	0.00894358	0.00735657	0.00705177	0.00597457	0.00581342	0.0050972	0.00413161	0.00481386	0.00516061	0.00376535	0.00026306	8.00707e-05	-0.00117589	-0.000860928	0.00112996	0.000619545	0.00255962	0.00343413	0.00339836	0.00403784	0.00715618	0.00919599	0.0110394	0.0111649	0.0114876	0.013229
	0.00230508	0.00339475	0.0010501	0.00163557	0.000222731	0.00284013	0.00144245	0.000591082	0.00107776	0.000322594	-0.000295066	-1.30834e-05	0.00243062	0.000576726	0.00442732	0.00242448	-0.000374889	-0.00271946	-0.00291573	-0.00295765	-0.00265678	-0.00408378	-0.00374525	-0.00198989	-0.00395189	-0.00520268	-0.00422555	-0.00187266	-0.00332775	-0.00300797	-0.00210088	-0.0017544	-0.0026723	-0.0021245	-0.00313638	-0.00283997	-0.00190412	-0.00272095	-0.000786035	0.00127917	0.00209042	0.00181172	0.00287551	0.00509653	0.0103017	0.0167126	0.0202182	0.02269	0.0242524
	-0.000619413	-0.002643	-0.00325637	-0.00341951	-0.00198862	-0.00293239	-0.0044851	-0.00422624	-0.00316268	-0.00423058	-0.00250069	-0.000318587	0.000136457	0.000763534	0.000583273	8.93571e-05	0.00135967	0.00167574	0.000607546	0.000777633	-0.000116746	-0.00043996	4.17224e-05	0.000854353	0.000534315	0.000534939	-0.00041255	9.16067e-05	0.00153588	0.000555176	0.00133049	0.00168837	0.00182402	0.00042284	0.00131973	0.00384689	0.00523223	0.00724496	0.00692324	0.00871273	0.00915636	0.00957505	0.01021	0.0129696	0.0119201	0.011436	0.0116116	0.0119326	0.0150478
	0.00324614	0.00280908	3.3024e-05	0.00337448	0.00567572	0.0084478	0.00984831	0.00626892	0.00707947	0.00344685	-0.00115106	0.00357243	0.00603902	0.00355145	0.00299426	0.00173075	0.00205198	0.0033341	0.00581343	0.00728796	0.00718831	0.00431065	0.00552958	0.00385192	0.000166457	0.000966875	-0.0001456	0.00169159	-0.000503026	-0.00231936	0.00137289	0.000259332	-0.00217904	-0.00222452	-0.000963622	-0.00201496	-0.00125805	0.000185051	0.0102201	0.0384418	0.062715	0.0538961	0.0486848	0.0549307	0.0623536	0.0659159	0.0673241	0.059958	0.0419497
	-0.00260095	-0.00203546	-0.00225475	0.000371042	-0.00267034	-0.00516794	-0.00438947	-0.00467336	-0.00407565	-0.00358982	-0.00337849	-0.00417532	-0.00536664	-0.00739784	-0.00585981	-0.0030338	-0.00226406	-0.00182615	-0.000384428	-0.00208114	-0.00119131	0.000685106	0.00251874	0.0014055	0.00458886	0.00475314	0.00490732	0.00384175	0.00209665	0.0031576	0.00493117	0.00330932	0.00234389	0.00323273	0.00211415	0.00234939	0.00343543	0.00545923	0.00827134	0.0103411	0.012546	0.0145455	0.0170697	0.0241229	0.0330363	0.0434233	0.0476984	0.0495857	0.0462777
demo #2	SF (6 cycles/degree)
	-0.00053477	-0.00054136	-0.000548828	-0.00133458	-0.000551894	-0.00128579	-0.00126604	-0.00127391	-0.0015584	-0.0017342	-0.00234619	-0.00178979	-0.0017999	-0.001342	-0.00261588	-0.00246942	-0.0018477	-0.00117813	-0.00127454	-0.00122804	-0.000939569	-0.00120145	-0.00181846	-0.00166829	-0.00166605	-0.000715629	-0.000545603	-0.00122476	-0.00158003	-0.00209388	-0.00207107	-0.00330496	-0.00317556	-0.00271748	-0.00238587	-0.00237665	-0.00223653	-0.000217781	0.00025969	0.00148633	0.00116706	0.00196762	0.00293027	0.003391	0.00244221	0.00244634	0.00226057	0.000571951	0.00101505
	-0.000756347	-0.00171865	-0.00204804	-0.00176335	-0.00243214	-0.00149738	-0.00230626	-0.00132354	-0.0019627	-0.00195663	-0.00178143	-0.00163852	-0.00116943	-0.000543499	-0.00147986	-0.00159544	-0.00128596	-0.00287454	-0.00240368	-0.00164217	-0.00263338	-0.00199098	-0.00213945	-0.0030723	-0.00133496	-0.00231959	-0.00228956	-0.00151403	-0.00119073	-0.0014869	-0.000518913	0.00026387	0.000256137	0.00134495	0.000404591	0.0010353	0.00135823	0.00148688	0.00166413	0.00365518	0.00223879	0.00269256	0.00269539	0.00114119	0.00145413	0.00147921	0.00177417	0.00242784	0.00270972
	0.000819849	0.000359578	0.000331492	-0.000316277	-0.000660819	-0.00142947	-0.00237599	-0.0036334	-0.00378221	-0.00352138	-0.00321666	-0.00278245	-0.00260807	-0.00152253	-0.00149778	-0.0016408	-0.00161612	-0.00101391	-0.000244585	-0.000367268	-0.000192182	-3.51526e-05	-2.40053e-05	-0.000625247	-0.0001448	0.00108274	0.00167287	0.00151102	0.00106077	0.000763628	0.00119194	0.00165607	0.00149638	0.00228257	0.00224459	0.00133485	0.00199541	0.00370011	0.00383807	0.00210626	0.00167532	0.000934364	0.00157507	0.000920598	-5.15629e-06	-0.000174336	-0.00113187	-0.00252244	-0.002047
	0.00141289	0.00201499	0.00231026	0.00335837	0.00316249	0.00473134	0.00410736	0.00457114	0.00457114	0.0030059	0.00362046	0.00252562	0.00284746	0.0027049	0.00321714	0.00242702	0.0024011	0.000826497	0.000378168	-0.000255393	-0.00195449	-0.00164199	-0.00258497	-0.00400489	-0.00404041	-0.0035285	-0.00256151	-0.00192579	-0.00178946	-0.000375902	8.79839e-05	0.000242065	0.00212183	0.00243656	0.00195441	0.00162622	0.00143458	0.00176146	0.00284846	0.0041225	0.00507701	0.00584591	0.00474911	0.00553742	0.00571997	0.00524459	0.00447073	0.00464629	0.00372446
	0.00477024	0.00457882	0.00487928	0.00519492	0.00645682	0.00740756	0.0062722	0.00448743	0.0033519	0.00159587	0.00110804	0.00145195	0.00130418	5.16685e-05	-0.00104444	-0.00181329	-0.00146622	-0.00142536	-0.0023697	-0.00123743	-0.00264844	-0.00154282	-0.00200995	-0.00186289	-0.00296862	-0.00233652	-0.00203717	-0.00185822	-0.000105327	-0.00108038	0.000524741	0.000221643	-0.000103337	0.00116532	0.0026007	0.00370688	0.0036852	0.0031795	0.003157	0.00506757	0.00427084	0.00110075	0.00223078	0.00144178	0.000778306	0.000272393	0.000791098	0.00209216	0.00342404
	0.00582438	0.00629607	0.00563352	0.00649978	0.00714986	0.00651112	0.00989434	0.00962358	0.00672442	0.00653934	0.00817935	0.00678793	0.00745258	0.00675487	0.00752813	0.0107293	0.00877815	0.00640021	0.00653457	0.00160556	-0.000184436	0.00153186	0.00059555	0.000598444	-0.00192362	-0.00260511	-0.00313301	-0.00383867	-0.00349529	-0.00205583	-0.00175904	-0.0044601	-0.00430551	-0.00555576	-0.00308778	-0.00435291	-0.00498998	-0.00280435	-0.00770793	-0.00710893	-0.0112306	-0.0109418	-0.00837904	-0.00887814	-0.007509	-0.00543655	0.0050898	0.0313571	0.0835766
	-0.00133226	-0.0020639	-0.000648298	-0.000920305	-0.000686221	0.00161527	0.00520611	0.00500317	0.0113712	0.00444353	-3.55785e-06	0.00124778	3.64101e-06	-0.000633886	-0.000956527	-0.00313909	-0.0055742	-0.00309549	-0.00841509	-0.00679108	-0.00417567	-0.00441277	-0.00438858	-0.00533333	-0.00485306	-0.00279018	-0.00239008	-0.00531367	-0.00722814	-0.00522611	-0.000304544	-0.00275799	-0.00430633	-0.00210943	-0.00355705	-0.00526381	-0.00521466	-0.00368718	-0.000869805	-0.00329199	-0.00536915	-0.00109899	0.00117957	0.0029279	0.00466763	0.00469409	0.0142334	0.0455157	0.0967767
	-0.0046553	-0.00584175	-0.00650152	-0.00745608	-0.00812511	-0.00687035	-0.00793156	-0.00856114	-0.0068645	-0.00453642	-0.0055827	-0.00415226	-0.0044953	-0.00547198	-0.00422292	-0.00408541	-0.00281479	-0.00312455	0.000961864	0.000544784	0.00496479	0.00387169	0.00263917	0.00311954	0.00341962	0.00313762	0.00280263	0.00242062	-0.000221193	0.000151209	-0.00375289	-0.00191114	0.000604873	0.00232238	-0.000344236	0.000255534	0.00226159	-4.28374e-05	0.000562233	-0.000311468	-0.000983279	-0.00188638	-0.00317013	-0.00381627	-3.14651e-05	0.00528397	0.0170721	0.0513139	0.101017
	0.00361984	0.00160584	0.00231737	0.00256777	0.00501835	0.00200704	0.00138893	0.00253527	0.00447325	-0.000565685	-2.44078e-05	0.00141908	0.0019809	0.000403403	-0.00361433	-0.00413922	-0.0106248	-0.0112678	-0.012639	-0.00708418	-0.00648475	-0.00620085	-0.00835765	-0.00700233	-0.0046544	0.000428125	0.0092646	0.00826918	0.00805272	0.00757827	0.00655702	0.00642747	0.00554346	0.00547179	0.00420521	0.00163501	-0.0125221	-0.0162021	-0.0172474	-0.0187057	-0.0187636	-0.0158229	-0.0133058	-0.0104901	-0.00042386	0.0242769	0.0797032	0.138082	0.187747
	0.00624996	0.00663816	0.00561711	0.00623513	0.0073274	0.00789144	0.0090876	0.0030851	-0.00105931	-0.00302875	-0.0036806	-0.00521541	-0.00490338	-0.00824198	-0.0115085	-0.0163389	-0.0215043	-0.0184445	-0.0166717	-0.0155738	-0.0157025	-0.0145095	-0.0142047	-0.0126484	-0.0074122	-0.005068	-0.0010347	-0.00373932	0.000731436	0.00302986	0.00607673	0.00641283	0.00688909	0.00848091	0.00526196	0.0053872	0.00332045	0.00471214	0.00699101	0.00500053	0.0037986	0.00347925	0.00523769	0.00714113	0.0158081	0.0439395	0.0917442	0.143681	0.183523
	-0.000205891	-0.00136802	-0.000526106	-2.29958e-05	0.0027887	-0.00152488	-0.00268264	-0.00462827	-0.00343742	-0.00362237	-0.00180702	0.000660076	-0.000563377	-0.00224221	-0.00597148	-0.00226585	-0.00103228	-0.00296435	-0.00197062	-0.000708243	0.000229614	-0.00212062	-0.00137777	-0.000734477	0.000156701	-0.00270583	-0.00822755	-0.00309236	0.00297339	0.00471759	0.00562098	0.00815657	0.00681822	0.00852464	0.00843206	0.00830691	0.0153436	0.0112628	0.00750439	0.00826879	0.00740808	0.00741221	0.0102144	0.0139575	0.0255313	0.0519358	0.0854364	0.139268	0.178971
	0.00409088	0.00591409	0.00843098	0.0104479	0.0113835	0.0107092	0.0112513	0.00947042	0.0083949	0.00810006	0.00929739	0.00908594	0.00544944	0.00065478	0.000362499	0.00205381	-0.00222818	0.00176984	0.000265109	-0.00283215	-0.00429043	-0.00629282	-0.00264455	0.00193308	-0.00180791	0.00114544	0.00170582	-0.00131849	0.00440895	0.00678869	0.00727054	0.00823831	0.00370805	0.00251438	0.00606938	5.95695e-05	0.00493992	0.00714158	0.00835981	0.0142373	0.0177159	0.0229538	0.0285632	0.0342724	0.041769	0.0634358	0.0888289	0.117066	0.142361
	0.00211813	0.00369138	0.00346636	-0.000245531	-0.00101018	-6.67712e-05	0.00130519	0.000858884	-0.00026043	-0.00263141	-0.00381333	-0.00483067	-0.00303581	0.000338686	0.00268685	-8.66377e-05	-0.00710994	-0.00540121	-0.00404665	-0.000935189	0.00151086	0.000472642	0.000543249	-0.000827173	-0.00575149	-0.00059791	0.00192176	-0.00287629	-0.00461506	-0.0037301	-0.00315409	-0.00370274	-0.00223046	-0.00199617	0.00040402	-0.00624114	-0.00400082	0.00315682	0.0012733	0.00405998	0.0091582	0.0174759	0.0211196	0.0342412	0.0528878	0.0839552	0.115624	0.143785	0.170611
	0.0021142	0.00216512	0.00423312	0.00577585	0.00267794	0.00688401	0.00777268	0.00718204	0.00166002	-0.000678795	-0.00260018	-0.00300997	-0.00357765	-0.00656231	-0.00542062	-0.00880072	-0.0098856	-0.010041	-0.00651492	-0.00451386	-0.00371664	-0.00145811	-0.00509465	-0.00573153	-0.00708742	-0.00534303	-0.00526922	-0.00218488	-0.00142831	-0.00110753	-0.000576093	-0.00349479	-0.00310225	0.000339495	0.00161285	0.00112274	0.00245096	-6.51889e-06	0.00113207	0.0048247	0.012739	0.0259717	0.0398381	0.0570928	0.0829805	0.104857	0.120531	0.129255	0.133088
	-0.00027973	0.00152023	0.00375753	0.00244216	0.00545173	0.00565703	0.00568654	0.00468918	0.00731485	0.00720815	0.00670348	0.00572739	0.00462104	0.00606224	0.0007151	0.000575365	-0.00123143	-0.00459375	-0.00574068	-0.00943842	-0.0138061	-0.0138382	-0.0181122	-0.0185837	-0.0166022	-0.012825	-0.0162985	-0.0124911	-0.012667	-0.00701229	-0.00335033	-0.00491265	-0.00368602	-0.000723029	-0.00218784	-0.00675249	-0.00612986	-0.00891574	-0.00459601	-0.00406188	-0.00205096	0.00458959	0.0179123	0.034023	0.06717	0.117033	0.166358	0.20735	0.234135
	-0.00256637	-0.00247408	-0.00344729	-0.00221012	-0.00363787	-0.00475641	-0.010264	-0.00957371	-0.00895694	-0.0109919	-0.00791611	-0.00833226	-0.00727275	-0.0095569	-0.00978648	-0.0109834	-0.00226772	-0.0052583	-0.00451936	-0.00612321	-0.00771169	-0.00745093	-0.00727544	-0.00553459	-0.0056937	-0.00451651	-0.00535914	-0.00152187	0.000306028	0.00121103	0.00539204	0.00656391	0.00851406	0.00906314	0.0101875	0.00656918	0.00622004	0.00272446	0.00187977	0.00305507	0.00175472	0.00188607	0.00456686	0.0111741	0.0255629	0.0506075	0.0680621	0.0896459	0.105901
	-0.00364917	-0.00475214	-0.00469833	-0.00346373	-0.00171095	0.000654336	-0.00576984	-0.00439359	-0.00242975	-0.00555933	-0.00236606	-0.00114954	-0.00222692	-0.00405161	-0.00674085	-0.00908306	-0.00521668	-0.00666942	-0.00942819	-0.0108641	-0.0105112	-0.00956233	-0.0077319	-0.00701547	-0.00728614	-0.00727673	-0.00559033	-0.00375625	-0.00671528	-0.0071547	-0.0092759	-0.00963702	-0.0117593	-0.0100878	-0.012299	-0.00972389	-0.0121799	-0.0128803	-0.00538481	0.00596214	0.0158792	0.0227848	0.0296134	0.0382972	0.0628719	0.0863428	0.109457	0.130692	0.148832
	0.000735878	-7.50478e-05	0.00135549	0.00151252	-0.00116957	-0.000898324	-0.000460345	0.000918849	0.0034952	0.00526248	0.00483537	0.00722629	0.00395367	0.00291038	0.00367409	0.00218818	0.000221854	0.0013793	-0.00141983	-0.00718565	-0.0089192	-0.011516	-0.011235	-0.0129791	-0.0118232	-0.0111136	-0.00789809	-0.0108906	-0.00669621	-0.000109568	0.00305858	0.00429225	0.00572364	0.0100915	0.0118912	0.0152395	0.0172193	0.033506	0.0665741	0.0936484	0.109738	0.117851	0.123533	0.127491	0.128743	0.130079	0.129257	0.111748	0.0681854
	0.00371425	0.00361644	0.00395639	0.00485707	0.00460403	0.00446361	0.00528288	0.00502635	0.00389971	0.00404422	0.00331887	0.00288471	0.00325591	0.00202269	0.00371995	0.00436671	0.00408163	0.00448373	0.00306517	0.00244298	0.00106487	0.00206856	0.00114276	0.00186961	-4.99396e-05	-0.00100238	-0.00336591	-0.00308515	-0.00406759	-0.00496663	-0.00307063	-0.00342596	-0.00391666	-0.00436073	-0.00421321	-0.00265479	0.000135973	0.00017006	0.00406859	0.0085777	0.00999307	0.0109289	0.0141595	0.0181509	0.022762	0.0237441	0.0264142	0.0266029	0.0235413
	0.000486371	0.000438506	0.000708735	-0.000253367	-0.000908424	-0.00141543	-0.00222244	-0.00376294	-0.00471973	-0.00362645	-0.00297246	-0.00264605	-0.00196079	-0.000705695	9.36402e-05	-0.000518848	-2.38103e-05	-3.69794e-06	0.00205289	0.00157236	0.00184746	0.00218364	0.000722443	0.000258298	0.00026221	0.000101899	0.00123739	0.00231416	0.000283192	0.00169374	-1.198e-05	-0.0011135	-0.000632779	-0.00331696	-0.00553963	-0.00489224	-0.00731424	-0.00873015	-0.00808136	-0.00868065	-0.0074036	-0.00612933	-0.0058206	-4.10053e-05	0.00483415	0.00626828	0.00991244	0.0130549	0.0145988
	-0.00158812	-0.0017586	-0.000678373	0.000241987	-0.000244909	-0.000867069	-0.000693257	-0.000199231	-0.000985894	0.00107133	0.00108179	0.00249051	0.00127549	0.000673752	0.000186914	-0.00120278	0.000180935	0.000213118	0.000339317	-0.000609837	2.56774e-05	-0.00184976	-0.000959008	-0.00114627	0.000747794	0.00137028	0.00152367	0.00130127	0.000405308	0.00118303	0.00179997	0.00448453	0.00341219	0.00280802	0.00189103	0.00080558	0.000224587	0.00163798	0.0032098	0.00305524	0.00350459	0.00161503	0.00271511	0.0044291	0.00440087	0.00737043	0.010367	0.0141443	0.0156891
	0.00322573	0.00316528	0.00310949	0.00398934	0.0041162	0.00520665	0.00644546	0.00495205	0.00260593	0.00115777	0.00278666	0.00354873	0.0045944	0.00301856	0.00319497	0.000216926	-0.00133591	0.000605539	0.000777527	0.0023574	0.00254043	0.00239948	0.00229886	0.00265114	0.00137586	0.00342427	0.00410221	0.00118225	0.00163352	0.000454879	-0.00191882	-0.00132039	-0.00211125	-0.00170885	-0.000918807	-0.000769278	-0.00164989	0.0015245	0.00201307	0.00148283	0.00369154	0.00264905	0.00220419	0.00270362	0.00364238	0.0025585	0.0027803	0.0025852	0.00497067
	0.00342416	0.0027532	0.00554327	0.00476448	0.00371415	0.00147855	-0.000463676	-0.00115063	-0.00241211	-0.00402894	-0.00630161	-0.00877052	-0.0146765	-0.0136449	-0.0109707	-0.00814612	-0.0109976	-0.00784274	-0.00852728	-0.00686514	-0.00400411	-0.00267128	-0.00438833	-0.00392889	-0.00450986	-0.00779721	-0.00585174	-0.00568308	-0.00526329	-0.00283681	-0.00465079	-0.00206096	0.00360804	0.00356473	0.00408898	0.00500992	0.00373925	0.00230069	0.00859592	0.011429	0.0183518	0.0243523	0.0262195	0.0203528	0.0189066	0.0227114	0.0288755	0.0293233	0.0202492
	-0.00255852	-0.00496815	-0.00396273	-0.00386318	-0.00425267	-0.00365344	-0.00463731	-0.00432644	-0.00273692	-0.00240993	-0.00226844	-0.000390425	-0.000718297	-0.00309081	-0.00260637	-0.00214252	-0.00275267	-0.000972625	0.000112655	0.0015388	-0.000826295	-0.00192089	-0.00189099	-0.00046776	0.000960299	-0.000434774	-0.000311034	-0.000649292	-0.00170135	-0.00183044	0.000835649	0.00178859	0.00278295	0.00184607	0.00186582	0.00171268	0.00619118	0.00573532	0.00559053	0.00621006	0.00826591	0.0120407	0.0129689	0.0145138	0.014037	0.0204605	0.02675	0.0356879	0.0422529
demo #2	SF (8 cycles/degree)
	-0.000806641	-0.000805096	-0.00125405	-0.00171787	-0.00089869	-0.00062916	-0.000651877	-0.000161873	-0.00161693	-0.0019126	-0.00226452	-0.00129107	-0.000370474	0.000102087	-0.00116289	-0.00208944	-0.00196776	-0.0014886	-0.00133621	-0.00167203	-0.000882046	-0.00170429	-0.00280354	-0.00241913	-0.0021327	-0.00101213	-0.000530789	-0.00135079	-0.000208684	0.000942071	0.000460469	0.000789296	0.00111678	0.000908325	0.0007724	0.000641609	0.00064214	0.000658654	0.000971651	0.00144578	0.00161643	0.00178668	0.00166507	0.00293285	0.00433124	0.00445892	0.00429464	0.00507003	0.00473412
	2.39671e-05	-0.000124012	0.000830415	0.000981145	0.000359169	0.000234109	0.00131442	0.00132359	0.00209758	0.00285931	0.00221415	0.00205503	0.00159834	0.00206626	0.00363447	0.00345949	0.003943	0.00312747	0.00187371	0.0020552	0.00254229	0.00236969	0.00187524	0.00190982	0.00206401	0.00235762	0.00109809	0.000982625	0.00144572	0.000371911	-0.000440741	0.000386209	0.000242205	6.38474e-05	-0.000890233	-0.00102031	-0.000891643	0.000363124	0.00114494	0.00128667	0.0011379	0.000620606	0.000614288	0.000145741	0.00126887	0.00254884	0.00272818	0.00270892	0.0020855
	0.0018973	0.00174845	0.00128068	0.0019202	0.00269286	0.00270346	0.0020773	0.00251438	0.00394001	0.00282357	0.00124105	0.000299278	0.000765046	0.000122239	0.00076602	-2.17758e-05	-0.000639916	-0.000822871	-0.00100443	-0.00193938	-2.63136e-05	0.00089045	0.00073162	0.00153566	0.000153689	0.000446807	0.000771311	-0.000152306	-0.000917237	-0.000754459	-0.00106915	-0.00103756	-0.000540495	-0.00117814	-0.00102677	-0.000679015	-0.000670998	-0.000364907	0.000899915	0.00106107	0.000922138	0.00215428	0.00243845	0.00307769	0.00276067	0.00257568	0.00252665	0.0028434	0.00236507
	0.000824351	0.00018307	0.00122821	0.000625224	0.000775127	0.00185729	0.00136813	9.96924e-05	-0.00161713	-0.00233593	-0.00181668	-0.000701315	-0.00202836	-0.00111884	-0.00159554	-0.00160064	-0.00255437	-0.00165174	-0.000268916	0.000195883	1.93627e-05	-0.000176511	-0.000394657	-0.000668089	-0.0014664	-0.00146156	-0.000679271	-0.00122127	-0.00068067	-0.000862225	-0.00146352	-0.00128487	-0.000449642	0.000656079	0.00273176	0.00334629	0.00446356	0.00335678	0.00344892	0.00291751	0.00386945	0.00358972	0.00263127	0.00231465	0.000718719	-3.51022e-05	-0.000652467	0.000287445	1.03179e-05
	0.00233075	0.00308975	0.00396684	0.00408367	0.00473063	0.00332486	0.00235963	0.000909023	1.16942e-05	0.000784089	-0.00105948	-0.000145356	-0.00152511	-0.0026807	-0.00233357	-0.000644382	-0.000808671	0.00107634	-0.000184737	0.00104693	0.00323802	0.00188273	0.00234639	0.00489916	0.00423359	0.00440913	0.00553955	0.005348	0.00580452	0.00446767	0.00243292	0.00269072	0.0039294	0.00347559	0.00357358	0.00354548	0.00396381	0.00308796	0.00339307	0.00499714	0.00640858	0.00597116	0.00507261	0.00416511	0.00382832	0.00308637	0.00220202	0.00309629	0.00400382
	0.00229549	0.00348277	0.00422603	0.00224543	-0.000454943	-0.00387575	-0.00272565	-0.00397712	-0.00757781	-0.00654485	-0.0101423	-0.0115371	-0.0145885	-0.0147587	-0.0138506	-0.014958	-0.0184403	-0.0179766	-0.0162851	-0.0148267	-0.00839003	-0.00790838	-0.00534576	-0.00576445	-0.00294495	-0.000778357	0.000693167	0.000108072	0.00169647	0.00440313	0.00518663	0.00867643	0.00972161	0.01501	0.0145656	0.0139734	0.0154007	0.0217908	0.0218835	0.019233	0.0232312	0.0193197	0.0204256	0.0226229	0.0252575	0.0267082	0.0274215	0.0284456	0.0459911
	-0.00459184	-0.0020537	-0.000638187	-0.0023294	-0.0022798	-0.00260072	-0.00466375	-0.00420872	-0.00140225	-0.000455991	-0.00252959	-0.00732699	-0.00793018	-0.00452208	-0.00562421	-0.00658796	-0.00832185	-0.00927634	-0.00813135	-0.00583972	-0.004334	-0.000502964	-0.00174252	-0.00524808	-0.00572837	-0.00523601	-0.00558862	-0.00586654	-0.00594909	-0.00908162	-0.00812109	-0.0113697	-0.010204	-0.00714269	-0.00661917	-0.00375874	-0.0019633	-0.00136597	0.000798151	0.00715188	0.0153739	0.0196066	0.0232809	0.0257464	0.0291111	0.0282183	0.0309394	0.0353	0.0459475
	0.00426465	0.00558216	0.00748465	0.00907093	0.01018	0.00962044	0.00831718	0.00871654	0.0102604	0.0050218	0.000528588	-0.00154202	-0.00599804	-0.00944217	-0.0138759	-0.0136588	-0.0151464	-0.0159987	-0.0181551	-0.0145215	-0.0130121	-0.0179419	-0.017987	-0.0191577	-0.0163239	-0.0167178	-0.0112743	-0.00704784	-0.00580208	-0.0021507	-0.00326282	0.00339549	0.00599163	0.00790116	0.0100084	0.0104482	0.00740472	0.00403189	0.00271736	-0.00293733	-0.00500838	-0.00448187	-0.00410279	-0.000664622	-3.47288e-05	0.000513995	0.0053219	0.0155438	0.040636
	-0.00662062	-4.6257e-05	0.00195041	-0.000574937	-0.00153685	0.000622942	-0.00123674	0.000169415	0.00122429	0.0053555	0.00554748	-0.0029778	-0.00401104	-0.00216357	-0.00166148	-0.00265044	-0.00177043	-0.0033354	-0.00483288	-0.00834521	-0.0106361	-0.0096379	-0.0104034	-0.0108771	-0.00706427	-0.00951976	-0.00921155	-0.00969042	-0.00998305	-0.00536584	-0.0020474	-0.00172623	-0.00369486	-0.00203455	-0.00526515	-0.00415076	-0.00164271	0.000998323	0.00588152	0.0054874	0.00344277	0.0023749	0.00793063	0.00851701	0.00936978	0.0124951	0.0148743	0.0254346	0.0429859
	-0.00312592	-0.00153899	-0.00057973	-0.00120749	-0.00150725	-0.0010321	0.00167871	0.000295349	0.0015467	0.00235893	-0.00302711	-0.00463162	-0.00399162	-0.00166192	-0.00185539	-0.00266588	-0.00154927	-0.0015336	-0.000842721	-0.00176907	0.002904	0.00326547	0.000124908	-0.00204061	-0.00281687	-0.00264825	-0.00361312	-0.00475651	-0.00589147	-0.00570528	-0.00783984	-0.00564768	-0.00346912	-0.00438368	-0.00152372	-0.000306805	-0.000463574	0.00401353	0.00751339	0.00978939	0.0119796	0.0103587	0.0102588	0.0146223	0.0139925	0.017368	0.0250709	0.0373366	0.0628614
	0.00502371	0.007108	0.00550637	0.00519605	0.00621743	0.00575346	0.00819665	0.00485056	0.00428681	0.00226025	0.000471922	-0.000267806	0.00122909	0.000740692	0.000885862	0.00214795	0.00371125	0.00677842	0.00591973	0.00917204	0.0123852	0.0106269	0.0119974	0.0144758	0.0148927	0.0129532	0.0116936	0.00853374	0.00655755	0.0057644	-0.00134617	0.000366796	-0.000313453	-0.00161879	-0.00446302	-0.00157782	-0.000678262	0.00247648	0.0076385	0.00982891	0.0161346	0.0172857	0.0192835	0.0219765	0.0274464	0.0296857	0.035092	0.0459556	0.0697864
	0.00912936	0.00837776	0.00836583	0.00932235	0.0110898	0.010787	0.01015	0.0103353	0.00397762	0.000807882	-0.000367766	0.00054995	0.000725074	-0.00291494	-0.00369136	-0.00274949	-0.00176265	-0.00346699	-0.0018234	0.00101302	0.000710908	-0.000186777	-0.000201663	0.00154422	9.01935e-05	-0.000955661	-0.00188678	-0.00328773	-0.00353592	-0.00161353	-0.0013273	0.00226389	0.00315673	0.00599003	0.00507002	0.00763319	0.0077791	0.0120594	0.0130884	0.0122233	0.016332	0.0171172	0.0213614	0.0235577	0.0271778	0.0285633	0.032198	0.0361806	0.0425153
	-0.00601267	-0.00857407	-0.0124686	-0.0105541	-0.00936347	-0.011447	-0.0106029	-0.0102398	-0.0104862	-0.00584262	-0.00404758	-0.00158639	0.00242922	0.00159681	-0.000786239	0.00200863	0.00436565	0.00667358	0.00809125	0.00707846	0.00290484	0.00330273	0.00187641	0.000724493	0.00119597	-0.000229175	0.00420059	-0.00177138	-0.00117449	-0.00284021	-0.00178559	-0.00206064	-0.00340291	-0.00633087	-0.0054804	-0.00664083	-0.0122977	-0.00518495	-0.00155186	0.00290504	0.0110103	0.0247366	0.0443213	0.0621018	0.0812222	0.107491	0.129532	0.139569	0.144317
	0.00480239	0.00272933	0.00316435	0.000548693	0.00263646	0.00377248	0.00365411	0.00139657	-0.000963991	0.000664409	-0.00241862	0.000985664	0.000826222	0.00346031	0.00126543	-0.00114561	-0.00119588	-0.0013626	0.000265624	-0.00179243	-0.0035612	-0.00383924	-0.00513479	-0.00672086	-0.0095873	-0.00787387	-0.00963022	-0.0137198	-0.0153091	-0.0145314	-0.0117484	-0.0152568	-0.0165763	-0.0127146	-0.0107034	-0.0116042	-0.0121154	-0.00728571	-0.00452467	-0.00169755	0.00184946	0.0119444	0.0237784	0.0302088	0.042734	0.0583745	0.0789989	0.0898995	0.0962267
	0.00324618	0.00274736	0.000639557	0.00177753	0.00161185	-0.000262885	0.000375952	0.00189532	-8.46988e-06	-0.00598751	-0.00811909	-0.00949639	-0.00742745	-0.00957242	-0.0124106	-0.0157941	-0.0154846	-0.0153554	-0.0119853	-0.0125414	-0.0110005	-0.00673524	-0.00535009	-0.00585919	-0.00480089	0.00274311	0.00647022	0.00417858	0.00578375	0.00955491	0.00960701	0.010864	0.00640192	0.00828508	0.0101322	0.00779745	0.00182415	0.00220006	0.00136654	-0.000261375	-0.00210494	-0.00174446	0.00437733	0.0106648	0.0264199	0.0500745	0.0954901	0.138774	0.171469
	2.67621e-05	-0.000656415	-0.000693602	0.000453574	0.00130706	0.00113021	0.00356179	0.000489262	0.000322024	0.00316073	0.00168996	0.00231015	0.00266483	-0.000131095	-0.00164803	-0.00203681	-0.00459809	-0.00354671	-0.00442773	-0.00337263	-0.00100821	-0.00189585	-0.00139151	0.000275247	0.00100514	0.00238301	0.00558726	0.006262	0.00545771	0.00398276	0.00299141	0.00401583	0.00275757	0.00446574	0.00384405	0.00300735	0.000220184	0.00124093	0.000947563	0.00338799	0.00400362	0.00517789	0.00617046	0.00760573	0.0167845	0.0255921	0.0421283	0.0597254	0.0794234
	-0.00568169	-0.00579835	-0.0031308	-0.00396738	-0.00329338	-0.00384418	-0.00452766	-0.00349752	-0.00194603	-0.0023991	-0.00404305	-0.00527072	-0.00969214	-0.0117423	-0.0135071	-0.00651906	-0.000470555	-0.00178333	-0.00460205	-0.00762606	-0.00794259	-0.012489	-0.0159761	-0.0147102	-0.0146789	-0.0185912	-0.02307	-0.0193998	-0.0162408	-0.0138417	-0.0111757	-0.00197715	0.00145261	0.000937022	0.00349498	0.00518935	0.00484381	0.00383612	0.00519012	0.00762003	0.011321	0.011508	0.0180578	0.0264549	0.0340184	0.0502031	0.067129	0.0830753	0.101566
	-0.00612545	-0.00505975	-0.00392436	-0.00136473	-0.000197943	-0.00117403	-0.00375653	-0.00204871	-0.00134233	0.000954275	0.00266271	0.000169658	-0.00171252	-0.00377194	-0.00574173	-0.00302382	0.00261776	-0.000439505	-0.00042751	-0.00223849	-0.00206405	-0.0017593	-0.0034485	-0.00601173	-0.0046574	-0.00345362	-0.00644695	-0.00178009	0.00332904	0.00107883	2.04013e-05	0.00195041	0.00369859	0.00752351	0.00947516	0.00893153	0.0151994	0.029463	0.0547366	0.0814679	0.0984634	0.108452	0.125228	0.131914	0.133579	0.135555	0.130257	0.106331	0.0674296
	0.000966375	0.00122034	0.000128935	-0.000673353	-0.000662915	0.00128175	-0.00248049	-0.00308211	-0.0039147	-0.00370027	-0.00306836	-0.0027365	-0.00244568	-0.00135345	-0.00143701	-0.00131717	-6.04734e-05	-0.00100076	0.000528369	-0.000336833	-0.000932757	-0.0020206	-3.75431e-05	-0.00191839	-0.00156584	-0.00180316	0.000754543	0.00212779	0.00310893	0.0039215	0.00346334	0.00456959	0.0032908	0.00452575	0.00378178	0.00464944	0.00430685	0.00372203	0.00246187	0.0032492	0.00478508	0.004787	0.00481688	0.00484549	0.00612713	0.00748532	0.0112221	0.0115925	0.0112789
	0.000569078	0.0005407	6.58597e-05	0.000408202	9.23945e-05	0.00074737	7.99908e-05	-0.00015449	-0.00141341	-0.000635189	-0.000347256	0.000297139	0.000886233	-0.000118578	-0.00031019	-0.00160535	-0.000341878	-0.000357796	-0.00033271	-0.00175827	-0.00122693	-0.000916302	-0.00151177	-0.00145825	-0.0001673	0.000147923	0.00107908	0.000623033	0.00154252	0.00249514	0.00167225	0.000257687	0.00234958	0.00278739	0.00199322	0.00422545	0.00268344	0.00360819	0.0042837	0.0044558	0.004779	0.00528206	0.00440458	0.00407956	0.00452394	0.00359103	0.0036187	0.00425638	0.00501801
	0.00107857	0.00305543	0.0040078	0.00403876	0.00436396	0.00489642	0.00504402	0.00327174	0.00327947	0.00324889	0.00344262	0.00105056	0.000255642	-0.001029	-0.00132162	-0.00178644	-0.000602508	0.00177572	0.00207941	0.00275585	0.0043408	0.00495219	0.00356553	0.00436907	0.00481071	0.00379402	0.00243389	0.00178501	0.000375306	-0.00077184	-0.00224576	-0.00257945	-0.00117795	-0.00151135	-0.00195351	-0.00134186	-0.00177499	-0.00138962	-7.34564e-05	0.000428087	0.00268739	0.00423889	0.00503254	0.00682308	0.0069965	0.00906482	0.0100049	0.00964067	0.010112
	0.00407281	0.00492682	0.00596398	0.0054443	0.00460119	0.0026166	0.00165645	-0.000240697	-0.001641	-0.002096	0.00103807	0.000301035	-0.00084792	-0.000500435	0.00102774	0.00274137	0.00290654	0.00272655	0.00244586	0.00211914	0.00191089	-2.82885e-08	-0.000844334	-0.00163416	-0.00222211	-0.00188832	-0.00144951	-0.00181776	-0.000445058	-0.0013811	-0.00381632	-0.00252169	0.00024081	0.000628626	-0.00124806	-0.00159983	-0.00271854	-0.00162574	-0.00176993	-0.00177119	-0.00222779	-0.00226911	-0.00444295	-0.00547556	-0.00393983	-0.00574594	-0.00601866	-0.00717738	-0.00745411
	0.00508568	0.00384564	0.00416301	0.0105202	0.00967166	0.00951093	0.0106035	0.0105158	0.0108353	0.0107285	0.0050254	0.00562189	0.00462147	-9.62373e-05	-0.00265636	-0.00127047	-0.00274143	-0.00375984	-0.00500282	-0.00466097	-0.000474058	0.00142767	-0.000551122	-0.000983461	0.00105969	-0.0011188	3.96484e-05	-0.00035535	-0.00213751	-0.00198061	-0.00284089	-0.00354463	0.000126572	-0.00530747	-0.0046458	-0.00561721	-0.00367525	-0.000800172	0.00459398	0.00785063	0.00919599	0.0140499	0.0201496	0.0233904	0.0199584	0.023019	0.0270928	0.0261137	0.0188788
	-0.000302911	0.0014216	0.00245186	-0.000809613	-0.00178599	-0.00230393	-0.0024908	-0.00312097	-0.0049936	-0.00562103	-0.00566018	-0.00751286	-0.00761431	-0.00727601	-0.00961584	-0.00868743	-0.00960288	-0.00945399	-0.00832707	-0.00716645	-0.00505638	-0.0034707	-0.00762291	-0.00507202	-0.00118126	-0.0018941	-0.000109396	-0.000299469	0.000846642	0.000200787	-0.00329774	-0.00413327	-0.00113712	-0.000347518	-0.00333698	-0.00133854	-0.00387732	-0.00268829	-0.00213378	-0.00131775	0.00180538	0.00304017	0.00677778	0.00700392	0.00890972	0.0118337	0.0196458	0.0222732	0.0243188
demo #2	SF (10 cycles/degree)
	-0.00108302	-0.000784221	-0.000166727	-0.000500549	-0.000353194	0.000111993	0.0012101	0.00169119	0.00136097	0.00152526	0.00199513	0.000114054	-4.9883e-05	0.00120204	0.00154806	0.00137742	0.000904464	0.000409414	0.000567939	-0.000542715	-0.00117473	-7.62867e-05	-0.000706761	-0.00148735	-0.00184015	-0.00276413	-0.00273127	-0.00271669	-0.00236145	-0.00187219	-0.00172183	-0.00108591	-0.000626864	0.00018667	-0.000759967	-0.000480782	-2.38674e-05	-0.000186205	-0.000386299	0.000722107	0.00055022	0.000883743	0.000577542	0.000116328	0.00156096	0.00237303	0.000617948	0.000775607	0.00156247
	-0.00136718	-0.00186273	-0.00170826	-0.00080074	-0.00128121	-0.00113227	-0.00111693	0.000421535	0.00166837	0.00180964	0.002127	0.00292743	0.00276381	0.00292789	0.00308221	0.0024666	0.00183531	0.00108092	0.00157108	0.00239075	0.00239471	0.001289	0.00142657	0.00126611	0.000939045	0.00189405	0.00238205	0.00237012	0.00219874	0.00152187	0.00121806	0.00233367	0.00202966	0.000489661	0.000822869	0.000329293	0.000627458	0.00110006	0.00186445	0.00109047	0.000926044	0.000281963	0.000123735	0.00165513	0.00271709	0.00351346	0.00384094	0.00444741	0.00383218
	-0.000684415	-0.000386944	-0.000102888	0.000507508	0.001428	0.00141228	0.00126044	0.000961357	0.00127406	0.00253228	0.00361646	0.00331807	0.00270257	0.00128674	0.000199678	-0.000422093	-0.00122917	-0.000920786	-0.00109707	-0.0022125	-0.0026694	-0.00250964	-0.00234348	-0.00140069	-0.00141165	-0.000491179	-3.22507e-05	-0.00019087	-0.000971764	-0.0006651	0.000592653	0.000883267	0.000731488	0.00077186	0.00108265	0.00156542	0.00173944	0.00251746	0.00316661	0.0041305	0.00410195	0.0031603	0.00458469	0.00360663	0.00362267	0.00302524	0.00290515	0.00196789	0.00210355
	0.000602591	-0.000240437	-0.000878646	-0.00152197	-0.00136569	-0.00180469	-0.00258579	-0.00290455	-0.00275599	-0.00305349	-0.00149183	-0.00020657	-0.00023235	0.000714629	0.000541874	0.00118444	0.00210483	0.00182149	0.00214813	0.0018009	0.000984474	0.000535852	0.00167466	0.00137877	0.000741937	0.000101459	-0.000676016	-0.000694247	-0.000819102	0.000132427	-0.000267021	0.000359101	0.000339999	0.00154591	0.00248371	0.00233265	0.00251206	0.00269382	0.00324842	0.00386024	0.00367314	0.00348562	0.00303931	0.00195737	0.00210248	0.00308235	0.00319577	0.00257322	0.00245351
	0.0012228	0.000250689	0.000248604	-0.000376305	-6.55343e-05	-0.00121833	-0.00199144	-0.00370112	-0.00322729	-0.00255518	-0.00237716	-0.00111838	-0.000976141	9.71922e-05	0.000219931	0.000560736	0.000865102	0.00115651	0.000365317	-0.000772943	-0.000476082	-0.00138009	-0.00134617	-0.00198669	-0.00116477	-0.00196834	-0.00226509	-0.00225934	-0.00227361	-0.00213174	-0.00340397	-0.00328183	-0.00312613	-0.00373674	-0.00374608	-0.00247215	-0.00151764	-0.00119689	-0.00198681	-0.00118562	-0.000886326	1.70271e-05	-0.000951647	-0.00128463	-0.00316903	-0.00268316	-0.00333793	-0.00320335	-0.0027094
	0.00695365	0.00456629	0.00311078	0.00511482	0.0043163	0.00457922	0.00241185	-0.000381167	-0.000861705	-0.0014905	-0.00573151	-0.00428464	-0.00316239	-0.00484975	-0.00305367	-0.00166469	0.00128478	0.00251396	0.00342795	0.00291771	0.00772804	0.00831326	0.010039	0.00981089	0.00829198	0.00797073	0.00292638	0.000690873	-0.00031598	-0.00154315	-0.00432404	-0.00337959	-0.00308921	-0.00422492	-0.00150277	-0.000759602	-0.000721093	0.00203836	0.00114169	0.00530272	0.00479599	0.00508883	0.0031314	0.0053253	0.00351368	0.00536589	0.00563891	0.00379014	0.00720474
	-0.00149791	-0.00221105	4.60577e-05	0.00119871	0.00282696	0.00543529	0.0035813	0.00578479	0.00865001	0.0104113	0.00899636	0.0102797	0.00923573	0.00804303	0.00745723	0.00722295	0.00978472	0.00792979	0.00628297	0.00491353	0.00559701	0.00324628	0.000726063	0.00162451	0.00175358	-0.000779587	-0.0031807	-0.00492731	-0.00594453	-0.00552536	-0.00355135	-0.00131044	0.00138967	0.00251803	0.00251534	0.00322189	0.00210572	0.00319675	0.00272108	0.000700822	-0.00321071	-0.00498641	-0.00582379	-0.00887788	-0.00953679	-0.00829331	-0.00672316	-0.00703685	-0.004517
	0.00263617	0.00238082	0.000876807	0.00484983	0.00375948	0.00217616	0.000643038	0.00113587	0.00107177	0.00266479	0.00431506	0.00547152	0.00693329	0.00147267	0.00367169	0.00247338	0.00106149	-0.00314341	-0.00319801	-0.00429518	-0.00605932	-0.00489282	-0.00587954	-0.0059102	-0.0082357	-0.00449677	-0.00405722	-0.000648241	0.00281491	0.00569462	0.0102276	0.00967847	0.0107495	0.0143038	0.0142955	0.0124788	0.0139014	0.0126925	0.00925509	0.0065027	0.00412548	0.00159196	0.000672023	-0.00369718	-0.00398522	-0.00759599	-0.00979579	-0.0084312	-0.00416468
	0.00350962	0.00214114	0.00647931	0.00871344	0.0092119	0.00877245	0.0122212	0.010244	0.01107	0.0121366	0.0117369	0.0131835	0.00875114	0.00671487	0.00719501	0.00676663	0.0038216	0.00357716	-1.1288e-05	0.000163935	-0.00229499	-0.0023345	-0.00216378	-0.00136296	-0.00290558	-0.00483156	-0.0067525	-0.00540961	-0.00398655	-0.00523612	-0.00362687	-0.00440492	-0.00375718	-0.0032731	-0.00182542	-0.000609389	-0.00118511	-0.00160488	-0.00071004	-0.00247294	-0.000879835	0.00194884	0.000164409	-2.34465e-05	-0.00178222	-0.00114685	0.00348191	0.00549028	0.00694867
	-0.000441892	-7.67417e-06	0.000295739	0.000433414	0.000264126	0.00213041	0.00086021	0.00214932	-0.000373422	0.00165662	0.00183421	0.00105826	9.13706e-05	-0.00148709	-0.00151069	-0.000754445	-0.000307538	-0.00156368	-0.00108335	-0.00250996	-0.0018861	-0.000304107	-0.000752748	0.00240688	0.00239122	0.00195148	0.0013443	0.00166101	0.00273299	0.00258132	0.00208354	0.000535972	0.00159808	0.000318373	-0.000590803	-0.00201912	-0.00107172	-0.0015572	-0.00200938	-0.00326675	-0.00371792	-0.00390031	-0.00512145	-0.00498178	-0.00356987	-0.00306776	-0.00198065	-8.8521e-05	6.50157e-05
	0.00322683	0.0032042	0.00305861	0.00300467	0.00314904	0.00219257	0.0011141	0.000503184	0.000619903	0.000359752	-0.00185817	-0.00117596	-0.000754966	-0.00178663	-0.00289825	-0.000908667	-0.00201194	-0.00215677	-0.00274483	-0.00341624	-0.00196497	-0.00150888	-0.00225895	-0.00246035	-0.00116207	-0.00156344	-0.000528087	-9.02609e-05	0.000383111	0.000850358	2.42337e-05	-0.000580695	0.000185836	0.00272714	0.00267819	0.00152408	-0.000370515	-0.000948926	-0.00032985	0.000644072	0.00208665	0.00205567	0.00296251	0.00262127	0.00355801	0.00424256	0.00649067	0.0077128	0.00857859
	0.00249644	0.00170138	0.0014623	0.000771331	0.000294711	0.000456154	-0.000785101	-0.00117761	-0.00041021	-0.0010956	-4.1178e-05	0.000114174	-0.00173272	-0.00258111	-0.00221686	-0.00418016	-0.00327401	-0.00407472	-0.00593843	-0.00450433	-0.00648906	-0.00523286	-0.00285379	-0.00103545	-0.00176492	0.000929569	0.000336635	0.000424381	0.00179007	-0.00183799	0.000447323	-0.000703772	0.000557151	-0.00022903	-0.000337358	0.000102551	0.00102141	0.00335002	0.00254854	0.00646278	0.00856075	0.0102265	0.010392	0.0129368	0.0160921	0.0167735	0.0158424	0.0144254	0.0157471
	0.00592786	0.00868502	0.00902331	0.0101969	0.00949366	0.00731432	0.000897948	0.00176395	0.00210381	0.000674713	-0.000587999	-0.00168845	-0.00305817	-0.00617875	-0.00459611	-0.000592055	-0.000165743	-0.00255666	-0.00508648	-0.00475865	-0.00572446	-0.00623446	-0.00639193	-0.00642396	-0.00771867	-0.0106321	-0.00727561	-0.00602021	-0.00382471	-0.00650974	-0.00495625	-0.00732793	-0.00377093	-0.000488802	0.000270653	0.00295108	0.000778519	-0.00111447	-0.00155157	0.00328941	0.00377663	0.00825917	0.0103433	0.0122714	0.0188658	0.0252445	0.0365066	0.0477648	0.0522439
	-0.000501556	-0.00235069	-0.00201088	-0.000601225	0.000940343	0.000299608	0.000150301	-0.00380164	-0.000318914	-4.9607e-05	-0.00089993	0.00187041	0.00340287	0.00130829	-0.0033973	-0.0042935	-0.00474954	-0.00597134	-0.00723879	-0.00656395	-0.00601748	-0.00784941	-0.00928844	-0.0098648	-0.00542773	-0.00545175	-0.00229107	-0.00043926	-0.000932336	-0.0045739	-0.00302409	-0.00163685	-0.00272513	-0.00168615	-0.00551526	-0.00549698	-0.00395987	-0.0047195	-0.00376842	3.48578e-05	0.000733514	0.00458544	0.00927606	0.0112526	0.0166441	0.0213631	0.0234357	0.0284371	0.0330261
	-0.00416927	-0.00554316	-0.00945151	-0.0105191	-0.00875442	-0.00652276	-0.00296488	-0.00457999	-0.0045508	-0.00551098	-0.00314738	-0.00207438	-0.000359644	0.00197455	-0.000116971	0.000293339	-0.0018309	-0.00101901	0.00065747	-0.000758957	-0.000799093	-0.00222144	-0.000694499	-0.0014848	0.000675058	-0.000448492	-0.000872665	-0.00231084	-0.00551709	-0.00878628	-0.0121416	-0.0126678	-0.0116845	-0.0137211	-0.018517	-0.0179871	-0.0197133	-0.0174889	-0.0173889	-0.0136029	-0.0101864	-0.00844279	-0.00548601	-0.00330899	0.00360241	0.00639629	0.0115484	0.0172074	0.027184
	0.00262551	0.00231092	0.00132574	0.00371395	0.00430838	0.00295835	0.00322153	0.00556278	0.0050778	0.00486962	0.00517829	0.00453594	0.00393465	0.00231093	0.00117459	0.0024277	0.00215403	0.00044157	0.000635714	-0.000336721	-0.00226797	-4.88539e-05	0.000303649	-0.00268218	-0.0020202	-0.000872605	-0.00231438	-0.00244816	-0.00230851	-0.00262699	-0.00137874	-0.00451766	-0.00379214	-0.00114035	-2.881e-05	-0.000903143	0.001595	0.00225058	0.00194888	0.00356994	0.00285421	0.00456786	0.00540836	0.00514946	0.00327737	0.00313856	0.00225199	0.00330263	0.00484671
	0.000756949	0.00246705	0.00263374	0.0032755	0.00599013	0.00869945	0.00792899	0.00495272	0.00713431	0.00147225	-0.00309346	-0.00138246	-0.00135351	-0.00317301	-0.00602353	-0.00809381	-0.00524918	-0.00339657	-0.00211844	0.00161117	0.0090512	0.0092182	0.00764331	0.00914597	0.00657092	0.00787988	0.00564087	0.00459946	0.00349448	0.00196205	-0.00466901	-0.00823442	-0.00510254	-0.00219631	0.00382439	0.00454844	0.00659771	0.00825491	0.0201706	0.0434004	0.0624619	0.076755	0.0872333	0.10993	0.130303	0.144248	0.150245	0.153437	0.140572
	-0.00252278	-0.00326616	-0.00289051	-0.00357373	-0.00319615	-0.00080459	-0.00252386	-0.00185681	-0.00353585	-0.00395787	-0.00381475	-0.00409627	-0.00516123	-0.00529476	-0.00468774	-0.00733875	-0.00431359	-0.00511862	-0.00450793	-0.00185586	0.00261389	0.00256927	0.00191054	0.000409158	-0.000994221	-0.00182601	-0.00206295	-0.000958988	-0.00301323	-0.00632242	-0.00951839	-0.00905084	-0.00460356	-0.000910328	0.000250189	0.000746495	0.00142107	0.00552716	0.0223539	0.0463984	0.0623174	0.0716917	0.081223	0.102932	0.122103	0.134786	0.142976	0.143085	0.123569
	-0.00140191	-0.000620167	-0.000777995	0.000127044	-0.000198604	-0.00114024	0.000432141	-0.00159147	-0.00144459	-0.00111972	-0.000345325	-0.00142714	-0.00145268	-0.00251703	-0.0012705	0.000476046	-0.00062996	-0.00125877	-0.000287962	-0.000434658	-0.000894289	-0.00235393	-0.00329509	-0.00458497	-0.00550574	-0.006295	-0.00440944	-0.00365161	-0.00352457	-0.00325227	-0.00451068	-0.00152756	-0.000876419	-0.000389759	-0.000860181	0.000545688	0.000217793	0.00151387	0.00182468	0.00279521	0.00371761	0.00342881	0.00510443	0.00811552	0.009331	0.0102525	0.0113856	0.0105779	0.0099629
	0.00235371	0.00267259	0.00280806	0.00294497	0.00403373	0.00231001	0.00217103	0.00138514	0.00109398	0.00124516	0.00267203	0.00313112	0.00281834	0.00157429	0.000154268	0.00128744	0.00064175	0.000639669	0.000616053	0.000812849	-0.000436196	-0.000926419	1.13147e-05	0.00173287	0.0020428	0.00171685	0.000946701	0.000626343	0.00126337	0.00170904	0.00187731	0.000793224	-0.000459238	-0.00106508	-0.000423652	0.000207085	0.00147731	0.00100876	0.000993205	-0.000438854	-0.00107369	1.59814e-05	0.000500475	0.000461121	0.00012683	-0.000834519	-0.00178815	0.000393983	0.00179726
	0.00298291	0.00346035	0.00296359	0.00216718	0.00200427	0.000433292	-0.000396138	-8.22424e-05	-0.000206836	0.000237581	-6.24905e-05	-0.00103805	-0.00120507	-0.000738212	-0.00110038	0.00043095	0.000103194	0.000411445	-0.000103274	-0.000395318	0.0011692	0.00177674	0.00330633	0.00392092	0.00444812	0.00465598	0.00467119	0.00483138	0.00466261	0.00435825	0.00422111	0.00437658	0.00396339	0.00425599	0.00493591	0.00399354	0.00430257	0.00495095	0.00548074	0.00436575	0.00309601	0.00293801	0.0033891	0.00247194	0.00176313	0.00175378	0.00258223	0.00225426	0.00351203
	-0.000800224	-0.000809311	0.000415434	-0.0002393	0.000172375	0.00254937	0.000824162	0.000619676	0.000437704	-0.000690698	0.00119994	0.0014882	-0.00165772	-0.000411569	-0.00116051	-0.00211326	-0.00288937	-0.00251372	-0.00188447	-0.00108821	-0.00407469	-0.00328501	-0.00172187	-0.00187689	-0.00391248	-0.00373226	-0.00247061	-0.000590199	-0.00171816	-0.00113505	-0.000175744	0.000138625	0.000123905	0.000233661	0.00194715	0.000663206	0.000684808	-0.00123647	-0.00214123	-0.00288778	-0.00179318	-0.00276834	-0.00351992	-0.00328895	-0.0026177	-0.000404063	-0.000432664	-0.000286536	0.000508717
	0.00180774	0.0015357	0.00257716	0.0039084	0.00595621	0.00863866	0.00658775	0.00782673	0.00834007	0.00559891	0.00752798	0.00708208	0.00521779	0.00344664	0.002098	0.000982898	0.00118054	0.000128085	-0.00179261	0.00120954	-0.000413218	0.00212586	0.00318877	0.00278198	0.00165202	-0.00103751	0.000370298	0.000798968	0.00332843	-0.00121281	-0.00135565	-0.0037353	-0.00503569	-0.00415673	-0.00618857	-0.00459004	-0.00551605	-0.00534396	-0.00533969	-0.000531252	0.00116165	0.00447331	0.00902753	0.0120279	0.0132823	0.0146424	0.0190382	0.0234365	0.0265665
	-0.00191452	-0.000829779	-0.00132667	-0.000913135	-0.000796803	-0.000472711	-0.000292315	2.58825e-05	-0.00139475	0.000141446	0.000627765	-0.000631866	0.000598908	-7.22697e-06	0.00045201	-0.00128988	-0.00132319	-0.00195828	-0.00194985	-0.00285864	-0.00221544	-0.00316557	-0.00440841	-0.00581875	-0.00549215	-0.00312367	-0.00233253	-0.00362717	-0.00130375	-0.000234437	-0.00150283	0.000221296	-0.000574117	0.00144988	-0.000907104	-0.00297394	-0.00247931	-0.00135205	-0.00178139	0.000578162	0.00165888	0.00148642	0.00351276	0.0022423	0.00314662	0.00538085	0.00788661	0.0133402	0.015838
Demo #1	Demo #2
Relative depth	Relative depth
-0.21	-0.3481
-0.15	-0.2719
-0.09	-0.1957
-0.03	-0.1195
0.03	-0.0433
0.09	0.0329
0.15	0.109
0.21	0.1852
0.27	0.2614
0.33	0.3376
0.39	0.4138
0.45	0.49
0.51	0.5662
0.57	0.6424
0.63	0.7186
0.69	0.7948
0.75	0.871
0.81	0.9471
0.87	1.0233
0.93	1.0995
0.99	1.1757
1.05	1.2519
1.11	1.3281
1.17	1.4043
[truncated: 102 more columns]

## Sheet: Figure 1f
Figure 1f
	Response difference
	0.734871
	0.455295
	1.01779
	0.813119
	0.886139
	0.164426
	0.133151
	0.223156
	0.526425
	0.1
	0.16673
	0.596554
	0.32787
	0.314295
	0.280196
	0.119883
	0.510794
	0.195122
	0.286106
	0.1
	0.486134
	1.21098
	0.179277
	0.491342
	0.335249
	0.532097
	0.905837
	0.979886
	0.356825
	0.337156
	0.66728
	0.204477
	0.610169
	0.444609
	0.554212
	0.461059
	0.771576
	0.334665
	0.221266
	0.469829
	0.131601
	0.608253
	0.154506
	0.261444
	0.376064
	0.304719
	0.487989
	0.990852
	0.409677
	0.272458
	0.39812
	0.799251
	0.167314
	0.985144
	0.624875
	0.453456
	0.463933
	0.634946
	0.13957

## Sheet: Figure 1h-i
Figure 1h
	number
low SF	7	8	12	19	11	2	0	0	0	0
high SF	6	4	5	6	9	18	5	3	3	0
Figure 1i
Animal:DQ
Group 1	Output/Input activation
low SF	0.164426	0.133151	0.526425	0.1	0.16673	0.119883
high SF	0.1876	0.276786	0.295789	0.1	0.1	0.450878
Group 2	Output/Input activation
low SF	0.734871	0.455295	1.01779	0.813119	0.886139	0.223156	0.596554	0.32787	0.314295	0.280196
high SF	1.08288	2.38523	5.32822	5.35902	3.73498	1.50917	4.38008	1.008	1.22013	1.25923
Animal:DK
Group 1	Output/Input activation
low SF	0.195122	0.286106	0.1	0.486134	1.21098	0.179277	0.335249	0.532097	0.905837	0.979886	0.356825	0.461059	0.221266	0.131601
high SF	0.122399	0.421421	0.1	0.552427	0.878778	0.751228	0.190274	0.308779	0.792741	0.929855	0.744016	0.303095	0.247447	0.652956
Group 2	Output/Input activation
low SF	0.510794	0.491342	0.337156	0.66728	0.204477	0.610169	0.444609	0.554212	0.771576	0.334665	0.469829	0.608253
high SF	1.12698	1.06518	1.51832	3.81824	1.19561	1.09966	1.66051	1.97953	1.2742	1.22203	1.32041	1.24913
Animal:QQ
Group 1	Output/Input activation
low SF	0.261444	0.487989	0.990852	0.409677	0.272458	0.167314	0.985144	0.624875	0.463933	0.13957
high SF	0.490734	0.382873	0.678066	0.662006	0.1	0.210143	0.425611	0.866241	0.48345	0.1
Group 2	Output/Input activation
low SF	0.154506	0.376064	0.304719	0.39812	0.799251	0.453456	0.634946
high SF	1.21447	1.55161	1.02789	1.77141	2.10592	2.7179	1.16661

## Sheet: Figure 2b
Figure 2b
Time （ms）	-50	-48	-46	-44	-42	-40	-38	-36	-34	-32	-30	-28	-26	-24	-22	-20	-18	-16	-14	-12	-10	-8	-6	-4	-2	0	2	4	6	8	10	12	14	16	18	20	22	24	26	28	30	32	34	36	38	40	42	44	46
Group 1
SF (0.625 cycles/degree)
	-0.00780752	-0.0122341	-0.0140874	-0.0142727	-0.0141324	-0.0201621	-0.0209184	-0.0193482	-0.0171189	-0.0141647	-0.0110178	-0.00352176	0.00433092	0.00495443	0.00478967	0.00914659	0.0092902	0.00744573	0.00518932	0.00790067	0.000501329	-0.00331404	-0.00799645	-0.00917208	-0.0144428	-0.0101107	-0.0136979	-0.0111248	-0.0092384	-0.0117379	-0.00651621	-0.00385512	-0.00822374	-0.00429264	-0.00248995	-0.000441631	0.00398708	0.00777523	0.0130191	0.0150846	0.0130397	0.0127528	0.0242613	0.0271922	0.034916	0.0344019	0.0397049	0.0471333	0.0546875
	-0.00554096	-0.00948738	-0.00907065	-0.00706973	-0.00598782	-0.0130933	-0.0133197	-0.0111525	-0.010048	-0.0109396	-0.00783168	-0.00172065	0.0032638	0.00168052	0.000888356	0.0037924	0.0011746	-0.000835393	-0.00174898	0.00367789	-0.0025997	-0.00511947	-0.0101271	-0.0113187	-0.0158083	-0.0116344	-0.0144186	-0.0123837	-0.0130012	-0.0176503	-0.011635	-0.00952356	-0.0138228	-0.0115198	-0.0102326	-0.0059124	-0.00154886	0.000217731	0.00662386	0.00981968	0.00840481	0.0088705	0.0202853	0.022837	0.031647	0.029361	0.0372775	0.0470595	0.0542779
	-0.00730699	-0.00958589	-0.0108765	-0.00914777	-0.00885399	-0.0131686	-0.0119205	-0.0108102	-0.00832985	-0.00786713	-0.00479489	-0.000400537	0.00559966	0.00378586	0.00363814	0.00731304	0.00514775	0.00448106	0.00290108	0.00523798	-0.00141885	-0.00571821	-0.00892887	-0.00926914	-0.0129872	-0.00940196	-0.0112251	-0.0107497	-0.0139728	-0.0148155	-0.0108855	-0.00868426	-0.0128737	-0.0122441	-0.00853399	-0.00646701	-0.00305945	-0.000608315	0.00757331	0.00921758	0.0115568	0.0161928	0.0289552	0.0311949	0.0386105	0.0381533	0.0470149	0.0576006	0.0638839
	-0.00332357	-0.00514344	-0.00601676	-0.00457957	-0.00567387	-0.0106756	-0.0102815	-0.00961242	-0.00691693	-0.00800452	-0.00463077	-0.00089822	0.00347703	0.00125811	0.00259939	0.00534441	0.00184536	0.00269762	0.00104224	0.00386657	-0.00348892	-0.00813418	-0.0107827	-0.0104002	-0.0139988	-0.00914459	-0.0101552	-0.0102126	-0.0140363	-0.0149876	-0.0105395	-0.00797959	-0.0120344	-0.0111413	-0.00821	-0.00753515	-0.00539187	-0.00382801	0.0044407	0.00699591	0.010529	0.0153313	0.0281942	0.0312758	0.0393714	0.0410288	0.0495781	0.0587947	0.0642889
	-0.00289016	-0.00543152	-0.00653735	-0.00471033	-0.00592574	-0.0111686	-0.011395	-0.0105635	-0.00833572	-0.0094475	-0.00606846	-0.00242763	0.00223692	-0.000413499	0.000159522	0.00399432	0.000510422	0.00275958	0.00168055	0.00364035	-0.00359563	-0.00659743	-0.00865961	-0.00897617	-0.0106968	-0.00658349	-0.00694627	-0.00736724	-0.0111934	-0.0110392	-0.00645822	-0.00375445	-0.00894818	-0.00706437	-0.00471876	-0.00465624	-0.00243481	-0.00136717	0.00653701	0.00913009	0.0125441	0.0159857	0.0284297	0.0308327	0.0394711	0.0407506	0.0483137	0.0569048	0.0623037
	0.00286509	0.000472113	0.000889343	0.0012496	0.000151839	-0.00363377	-0.00361308	-0.00335214	-0.0013922	-0.00209547	-0.00133007	0.0013404	0.00311304	0.00152431	0.00292209	0.00600422	0.00151936	0.00150873	0.000371179	0.000552345	-0.00511513	-0.00631067	-0.0071432	-0.00746898	-0.00947248	-0.00779651	-0.00687633	-0.00631637	-0.00944553	-0.00897799	-0.00346279	-0.00275593	-0.00797396	-0.00577109	-0.0047802	-0.00227245	-0.000720649	-0.000908748	0.00639147	0.00731614	0.00903235	0.01171	0.023327	0.027901	0.0369236	0.038769	0.048429	0.0586023	0.0642427
	0.00286509	0.000472113	0.000889343	0.0012496	0.000151839	-0.00363377	-0.00361308	-0.00335214	-0.0013922	-0.00209547	-0.00133007	0.0013404	0.00311304	0.00152431	0.00292209	0.00600422	0.00151936	0.00150873	0.000371179	0.000552345	-0.00511513	-0.00631067	-0.0071432	-0.00746898	-0.00947248	-0.00779651	-0.00687633	-0.00631637	-0.00944553	-0.00897799	-0.00346279	-0.00275593	-0.00797396	-0.00577109	-0.0047802	-0.00227245	-0.000720649	-0.000908748	0.00639147	0.00731614	0.00903235	0.01171	0.023327	0.027901	0.0369236	0.038769	0.048429	0.0586023	0.0642427
	0.000925433	-0.00194369	-0.00122246	-0.00143405	-0.00315319	-0.00594706	-0.00395283	-0.00328109	-0.00280446	-0.00353531	-0.00363206	-0.00104412	0.000558576	0.000116076	0.00172961	0.0041043	-0.000391812	-0.00110907	-0.000671415	-0.000196834	-0.00518536	-0.00599706	-0.00645613	-0.00740547	-0.0085627	-0.0071855	-0.00602325	-0.00493997	-0.00714019	-0.00767612	-0.00229605	-0.00153072	-0.00717511	-0.00480793	-0.00395041	-0.00157926	0.000236239	0.000262419	0.00562964	0.00772971	0.00966354	0.0123588	0.0233678	0.0285896	0.036703	0.0392035	0.0476093	0.0565737	0.0630314
	0.00272675	0.000996003	6.56768e-05	0.000812547	-0.00026571	-0.00313069	-0.00105854	-0.00040564	0.0013671	0.00255009	0.00102547	0.00117727	0.00248989	0.00180951	0.000711499	0.00271629	-8.65365e-05	-0.00226418	-0.0038888	-0.00538018	-0.00788025	-0.00711649	-0.00501401	-0.00785953	-0.00727689	-0.00679692	-0.00543503	-0.00439887	-0.00594207	-0.00909356	-0.00466289	-0.0033046	-0.0080868	-0.0051469	-0.00373638	-0.00179838	-0.000219291	0.00124606	0.00530043	0.00921435	0.0108074	0.0118708	0.0224691	0.0291724	0.0371698	0.0402687	0.0483303	0.0576016	0.0672935
	-0.000294529	-0.000798599	-0.00238891	-0.000734771	-0.0026512	-0.00427755	-0.00445925	-0.00318332	0.000379002	0.00183328	0.001299	0.00138776	0.00121081	-0.000364143	-0.00227562	-0.00123479	-0.000779819	-0.00243597	-0.00382691	-0.00527264	-0.00642135	-0.00695837	-0.00168857	-0.00356644	-0.000292059	0.000650811	0.000160038	0.000902734	0.000162696	-0.000814573	0.00144402	0.00120394	-0.00382826	-0.0020948	-0.00207663	-0.00134652	0.00157798	0.00257295	0.00648068	0.0103297	0.0121419	0.0155807	0.0252014	0.032597	0.041529	0.0442608	0.0514998	0.0606053	0.0676636
	-0.00186803	-0.000878042	-0.00265119	-0.0013041	-0.00317208	-0.00126891	-0.00131499	0.000335623	0.00386678	0.00554668	0.00517308	0.00169798	0.000307352	-0.000484119	-0.00199818	-0.00267172	-0.000489459	-0.00191637	-0.00381291	-0.00608235	-0.00624059	-0.00563077	-0.000418573	-0.00314963	-0.000236165	-0.00132052	-0.00333362	-0.00325865	-0.00425256	-0.00493827	-0.00434157	-0.00320723	-0.00606318	-0.00283634	-0.00197695	0.000853156	0.00483585	0.00573483	0.00881902	0.0135107	0.0170941	0.0200715	0.0283476	0.0351527	0.0432292	0.0464632	0.0542304	0.0618944	0.0674391
	0.000341995	0.000926353	0.000322826	-0.000306877	-0.00213388	-0.00194713	-0.00283795	-0.000826255	0.00116382	0.00178104	0.000575312	-0.00181738	-0.00437491	-0.00217667	-0.00327217	-0.00209881	0.000688879	-0.00154453	-0.00335533	-0.0054233	-0.00376416	-0.00433091	0.000579602	-0.00410624	-0.00195436	-0.00311995	-0.00584956	-0.00456221	-0.00574596	-0.00507671	-0.0046112	-0.00360003	-0.00582513	-0.000803022	0.000477017	0.00318362	0.00711046	0.00794645	0.0110167	0.0145585	0.019268	0.0244067	0.0332021	0.0402185	0.0490652	0.0542882	0.0645754	0.0744546	0.0826655
	0.00166285	0.00187094	0.00197997	0.00150747	-0.000874889	-0.00150807	-0.00262723	-0.00056209	0.000428465	0.00103687	-0.00129921	-0.0029009	-0.00616187	-0.00511369	-0.0045759	-0.00355159	-0.00156337	-0.00350313	-0.00516104	-0.00587175	-0.00365062	-0.00310419	0.0014713	-0.00185095	0.000245606	-0.00120781	-0.00357108	-0.0021541	-0.000999423	-0.00145047	0.000384621	0.000525882	-0.00171213	0.00351028	0.00376769	0.00636284	0.00876868	0.0101227	0.0110945	0.0150521	0.0179811	0.0223808	0.0306275	0.0389353	0.0484399	0.0542118	0.0667365	0.0761528	0.086792
	-0.000321741	0.000149496	0.000480963	0.000231268	-0.00151261	-0.00115891	-0.00134511	0.000524583	0.00140664	0.00286047	0.000119218	-0.00133431	-0.00420402	-0.00305094	-0.00280641	-0.00177672	0.000577789	-0.00150374	-0.00317736	-0.00402692	-0.00119678	-0.000323535	0.003993	0.000449133	0.0024301	0.000899103	-0.00124707	0.000157961	0.00226125	0.00157219	0.0030391	0.00335406	0.00141729	0.00648542	0.00682181	0.00907458	0.0116602	0.0132939	0.0135531	0.0174682	0.0191197	0.0226509	0.0294916	0.0374903	0.046011	0.0510772	0.0629202	0.0722464	0.0828431
	-0.000225695	3.39872e-05	0.00112423	0.000658627	-0.00146425	-0.00336568	-0.00412448	-0.00296417	-0.00175005	-0.000543629	-0.00338777	-0.00470281	-0.00931129	-0.00736908	-0.00758098	-0.00606796	-0.00306742	-0.00613128	-0.00712269	-0.00740109	-0.00459589	-0.00566521	9.6838e-05	-0.0038786	-0.00159444	-0.00162648	-0.00444153	-0.00406465	-0.000276372	-0.000459307	0.000430101	0.00276841	0.000968173	0.00675229	0.00766887	0.0082935	0.0110201	0.0144952	0.0144231	0.0189729	0.0220048	0.0267927	0.0328631	0.0426242	0.0529516	0.0617863	0.0759388	0.0896899	0.104033
	-0.00348139	-0.00233999	-0.00245488	-0.00328929	-0.00611895	-0.00821243	-0.0098645	-0.00925082	-0.00798925	-0.00668724	-0.00915556	-0.0120702	-0.0151734	-0.0124221	-0.012657	-0.0116249	-0.00568043	-0.00705446	-0.00684661	-0.00725392	-0.00427945	-0.00413039	0.00206733	-0.00200529	0.000764057	0.00187246	-0.00131191	-0.00242908	0.00154207	0.000620563	-0.000221912	0.00237511	0.000353964	0.0053062	0.00592682	0.00527524	0.00824197	0.0127261	0.0125536	0.0203698	0.0251684	0.0309709	0.0372842	0.047319	0.0591991	0.0691245	0.0822352	0.0964717	0.110975
	-0.00578765	-0.00442692	-0.00383078	-0.00471226	-0.00678154	-0.00610041	-0.00836058	-0.00683973	-0.0052878	-0.00326276	-0.0047959	-0.00857743	-0.0116354	-0.0101665	-0.0110853	-0.0119845	-0.00574912	-0.00737054	-0.00784504	-0.00875987	-0.00672664	-0.00596298	-0.000772595	-0.00283264	0.000413135	0.00295444	-0.00130278	-0.00172862	0.00240116	0.00210849	0.00238812	0.00491095	0.00308138	0.00712146	0.00724379	0.00552654	0.00925328	0.0129498	0.0131554	0.0201794	0.0238171	0.0300507	0.0367281	0.0472547	0.0595961	0.0713592	0.0866352	0.101868	0.11784
	-0.00670938	-0.00439823	-0.00245874	-0.00308863	-0.00524095	-0.00379863	-0.0056848	-0.00338325	-0.00148818	-0.000896409	-0.00157952	-0.00570619	-0.0100913	-0.00932187	-0.00931923	-0.0113225	-0.00512327	-0.00704462	-0.00885418	-0.00940832	-0.00836199	-0.00701149	-0.00277314	-0.0053105	-0.00292576	-0.00105713	-0.00434483	-0.00524717	-0.00246838	-0.00313728	-0.00205608	-0.00125657	-0.00318812	0.00311992	0.0021709	0.000908471	0.00408484	0.00940265	0.0124487	0.0212659	0.0251352	0.0334484	0.0427012	0.0538151	0.0702023	0.0867636	0.104673	0.123794	0.142107
	-0.00729495	-0.00586736	-0.00293739	-0.00404341	-0.00606515	-0.00506596	-0.00600241	-0.00473107	-0.0040679	-0.00477582	-0.00433416	-0.00606955	-0.0111946	-0.0101863	-0.00924494	-0.00961864	-0.00516082	-0.00560725	-0.0055	-0.00350942	-0.00397434	-0.0041333	-0.000457829	-0.0012519	0.000955296	0.00250309	-0.0003887	-0.000864312	0.000190515	0.00065459	0.00144899	0.00170132	-0.0004599	0.00518264	0.00344389	0.0014826	0.00512314	0.00934342	0.0130459	0.0199662	0.0242727	0.0342667	0.0436533	0.0539854	0.0705786	0.0888655	0.107074	0.126952	0.145105
	-0.00613339	-0.00539075	-0.00167972	-0.00345484	-0.0054983	-0.00460142	-0.00431437	-0.00245881	-0.002608	-0.00382958	-0.00378602	-0.00580693	-0.0110696	-0.00942957	-0.00782599	-0.00803742	-0.0049215	-0.00562779	-0.00558803	-0.00373406	-0.00549617	-0.00479257	-0.00216954	-0.00347177	-0.000879583	-5.69327e-05	-0.00159118	-0.00236031	-0.000460943	-0.00165951	0.00157631	0.00283303	0.000859558	0.00753182	0.00465676	0.00304924	0.00481067	0.00985184	0.0137662	0.0214305	0.0257435	0.037036	0.0477379	0.0585919	0.07701	0.0982589	0.120051	0.143019	0.164869
	-0.00619755	-0.00571055	-0.00188852	-0.0031563	-0.00504021	-0.00412885	-0.00384024	-0.0025451	-0.00283806	-0.00347325	-0.00343973	-0.00485105	-0.0101948	-0.00899489	-0.00763756	-0.00806672	-0.00534986	-0.00553101	-0.00574107	-0.00437159	-0.00610594	-0.00531799	-0.00254482	-0.00359295	-0.00108546	0.000198012	-0.000801493	-0.0020641	0.000127997	-0.00120564	0.0020498	0.00306174	0.00125654	0.00729301	0.00505389	0.00249508	0.00376548	0.00859675	0.012663	0.0204616	0.0248267	0.0361258	0.0461945	0.0577573	0.0757137	0.0980732	0.119989	0.144021	0.166996
	-0.00722934	-0.0070285	-0.00334489	-0.00361646	-0.00639593	-0.00360497	-0.00303731	-0.00190109	-0.00168451	-0.00208585	-0.00264744	-0.00233683	-0.00684841	-0.00777665	-0.00668104	-0.00830537	-0.00612506	-0.00554022	-0.00588238	-0.00499419	-0.00856361	-0.00940711	-0.00700626	-0.00715995	-0.00365133	-0.00176214	-0.00176963	-0.00522752	-0.00141491	-0.00246468	0.00231797	0.00421432	0.00193947	0.00940742	0.00838668	0.00526479	0.00631229	0.0123694	0.0151492	0.0239759	0.0271778	0.0378857	0.0496256	0.0607686	0.0783166	0.102056	0.123683	0.149275	0.172346
	-0.0110939	-0.00904469	-0.00602274	-0.00506093	-0.00604773	-0.00205688	-0.0017748	0.000759845	0.00281522	0.00275484	0.0044097	0.00271363	-0.000128368	-0.000896399	-0.00218059	-0.00506656	-0.00273235	-0.0026174	-0.00441806	-0.00512581	-0.00999657	-0.011981	-0.0116539	-0.0137224	-0.0112782	-0.00827415	-0.00849096	-0.0124073	-0.0074038	-0.00892497	-0.00568613	-0.00183249	-0.00303674	0.0046804	0.00376307	0.00173493	0.00370931	0.010886	0.0133643	0.0224772	0.0282827	0.0379361	0.051221	0.0633384	0.0831057	0.108204	0.130179	0.15978	0.185762
	-0.0111589	-0.0107649	-0.00837942	-0.00796859	-0.0103806	-0.00769903	-0.00675925	-0.00509758	-0.00279549	-0.00400378	-0.0020624	-0.00319574	-0.00533332	-0.00663173	-0.00778228	-0.00865691	-0.00644371	-0.00668993	-0.00936379	-0.00932087	-0.0133577	-0.0145104	-0.015022	-0.0169361	-0.0132265	-0.0113042	-0.0120189	-0.013125	-0.00755342	-0.0091212	-0.00607387	-0.00270381	-0.00386937	0.00333806	0.00134748	0.000240952	0.0017945	0.0085305	0.0106333	0.0192092	0.0266405	0.0392061	0.0561559	0.0722213	0.0977814	0.125685	0.153887	0.187057	0.217423
	-0.0139947	-0.0135757	-0.0119531	-0.0112621	-0.0136763	-0.00934276	-0.00520564	-0.00187994	0.000340377	0.000214169	0.00324997	0.00251206	0.00197542	-0.000180078	0.000276808	-0.0023251	-0.00109102	-0.000798311	-0.00468917	-0.00544946	-0.00860786	-0.00896443	-0.0120532	-0.0135675	-0.0124265	-0.00997768	-0.0114737	-0.0135977	-0.0108182	-0.0122132	-0.0103106	-0.00880993	-0.00788762	-0.00219621	-0.00380568	-0.00372923	-0.00147199	0.00564539	0.00936876	0.0175396	0.024892	0.039225	0.0576135	0.0742481	0.100607	0.127865	0.157199	0.188166	0.216415
	-0.0182153	-0.0189352	-0.0173278	-0.0172082	-0.0196512	-0.0146671	-0.00897156	-0.00408106	-0.00175094	0.000216527	0.00343119	0.0031893	0.000365298	-0.00121001	0.000405528	-0.000798991	-0.000930085	-0.000845858	-0.00542115	-0.00505037	-0.00702504	-0.00693502	-0.00815742	-0.00917765	-0.00908688	-0.00754433	-0.00894934	-0.0114451	-0.00878816	-0.00982917	-0.00904202	-0.0078978	-0.00503481	0.00190786	0.00244314	0.0031172	0.0057729	0.013484	0.018292	0.0243774	0.0337347	0.0506236	0.070987	0.0894877	0.117581	0.148462	0.18198	0.215269	0.245992
	-0.0177832	-0.0189235	-0.0177773	-0.017503	-0.0206083	-0.0173823	-0.0102667	-0.0057228	-0.00353854	-0.00216627	0.000839271	0.0017146	-0.00111904	-0.00200456	0.000462392	0.000794345	-0.000313825	0.000170097	-0.00432663	-0.00339326	-0.00506783	-0.00555641	-0.00670455	-0.00924203	-0.0099059	-0.0096458	-0.0098459	-0.013145	-0.0107885	-0.0124284	-0.0124956	-0.0114512	-0.00819855	-0.000175914	0.000812971	0.00263249	0.00454504	0.013364	0.0183995	0.0250206	0.0359878	0.0537648	0.0754233	0.0944509	0.124	0.155608	0.189485	0.224063	0.255306
	-0.0164124	-0.01882	-0.019448	-0.0186401	-0.0211996	-0.0180921	-0.011549	-0.00785687	-0.00581698	-0.00255812	0.00127372	0.00307341	0.0019216	-0.000560935	0.000915531	0.00263568	0.00011669	0.0011194	-0.00284064	-0.00094855	-0.00318825	-0.003461	-0.00422973	-0.00546698	-0.00509949	-0.00369979	-0.00473183	-0.00754662	-0.00429637	-0.00550134	-0.00647393	-0.00432724	-0.000332602	0.00550615	0.00755421	0.0077888	0.0102387	0.0180512	0.0215014	0.0248334	0.0358799	0.0523513	0.0729985	0.0929481	0.119571	0.148993	0.183109	0.215431	0.243635
	-0.0176711	-0.0197676	-0.0206414	-0.0205532	-0.0234242	-0.0204084	-0.0134393	-0.007418	-0.00632265	-0.00266992	0.000918171	0.00178298	0.000887657	-0.00174904	-0.000802456	-0.000704558	-0.00157222	-0.00254333	-0.00776179	-0.00646016	-0.00738755	-0.00774282	-0.00907676	-0.00966833	-0.00876643	-0.00669781	-0.0090429	-0.0113209	-0.00650164	-0.00754412	-0.00966259	-0.00658854	-0.00243484	0.00254593	0.00514472	0.0054705	0.00799333	0.015905	0.0207454	0.0250282	0.0381728	0.0560309	0.0802582	0.103508	0.132494	0.165492	0.202753	0.237361	0.267148
	-0.0157066	-0.016242	-0.0173262	-0.0173148	-0.0195093	-0.0188831	-0.0149598	-0.00955316	-0.00780173	-0.0046731	-0.00162769	-0.00124547	-0.00128659	-0.00451844	-0.00356375	-0.00244774	-0.00310446	-0.00358507	-0.00683602	-0.00607401	-0.00560282	-0.00652883	-0.00848322	-0.00752379	-0.00781487	-0.00590071	-0.00861802	-0.0115202	-0.00853854	-0.00792768	-0.0112653	-0.0085482	-0.0041846	-0.000456437	0.00468042	0.00576073	0.0111476	0.0197025	0.0244747	0.0304826	0.045246	0.0634507	0.088036	0.114058	0.1421	0.177978	0.21748	0.25294	0.28137
	-0.0154746	-0.0161039	-0.0163884	-0.0171844	-0.0195938	-0.0188443	-0.0145802	-0.00898028	-0.00707423	-0.00476817	-0.00232179	-0.00220682	-0.0033745	-0.00597429	-0.00498742	-0.00349958	-0.00517972	-0.00536677	-0.00919685	-0.00802241	-0.00784759	-0.00810187	-0.00938521	-0.00718536	-0.00704319	-0.0047151	-0.00619827	-0.00898608	-0.0045629	-0.00375152	-0.00714898	-0.00458469	-0.00174154	0.000908672	0.00520445	0.00558906	0.0105761	0.0184317	0.02286	0.0288382	0.0450591	0.063852	0.0900728	0.116684	0.146074	0.182612	0.223105	0.259449	0.288993
	-0.0179443	-0.0183261	-0.0183495	-0.018634	-0.0219394	-0.0211841	-0.0143877	-0.00973294	-0.00625003	-0.00369478	-0.00142359	-0.0018919	-0.00297805	-0.00492165	-0.00275714	-0.00192122	-0.0045213	-0.0034783	-0.00739608	-0.0052151	-0.0054364	-0.00534143	-0.00781082	-0.00574691	-0.00508004	-0.00270187	-0.00461234	-0.00568422	-0.00302892	-0.00510837	-0.00912283	-0.00628832	-0.00103057	0.00101277	0.00396355	0.00584416	0.0144156	0.0222821	0.0300728	0.0396734	0.0595258	0.0811865	0.107132	0.136669	0.170225	0.207005	0.248702	0.285802	0.316751
	-0.0166752	-0.0194148	-0.019198	-0.0212683	-0.0261637	-0.0259232	-0.0183316	-0.015342	-0.0128202	-0.0124102	-0.0100195	-0.00878311	-0.0117372	-0.0128479	-0.0104538	-0.00938533	-0.013482	-0.0148146	-0.0192145	-0.0146938	-0.0129084	-0.0117609	-0.0112245	-0.00735362	-0.00463384	-0.00110606	-0.000865844	0.000320094	0.00330181	0.000854163	-0.00159417	0.00184673	0.00699701	0.00816702	0.0107982	0.0112646	0.0197515	0.0279713	0.037848	0.0491297	0.0661562	0.0920064	0.121174	0.157214	0.196677	0.239619	0.288949	0.329249	0.359851
	-0.0190689	-0.0208311	-0.0200545	-0.0213291	-0.0237348	-0.0213795	-0.0139323	-0.0087152	-0.00563134	-0.00413214	-0.00112428	-0.000220252	-0.00415715	-0.00467786	-0.00384153	-0.00404435	-0.00875334	-0.0101743	-0.0132177	-0.00907523	-0.00790312	-0.00694793	-0.00593647	-0.00178355	-0.000443716	0.00254878	0.00333114	0.00109459	0.0018934	-0.000219636	-0.0038021	-0.00126792	0.00410044	0.00440265	0.00845734	0.0089901	0.0183424	0.0291751	0.041282	0.0534264	0.0728484	0.100445	0.133425	0.174577	0.218791	0.268377	0.322111	0.366262	0.397594
	-0.0161059	-0.0166667	-0.0155543	-0.0177843	-0.020443	-0.0162797	-0.0119859	-0.00866753	-0.00413121	-0.00336197	-0.00300193	-0.00249437	-0.00532562	-0.00541223	-0.00448459	-0.00518277	-0.00934174	-0.0093047	-0.0127007	-0.0084855	-0.00725133	-0.00702656	-0.00566583	-3.40096e-05	0.00300321	0.00562271	0.00769724	0.00705586	0.00944649	0.00590221	0.00428188	0.00873567	0.0139172	0.0144255	0.0201827	0.0217136	0.031531	0.040981	0.053232	0.0687898	0.0907835	0.118713	0.154198	0.198491	0.243101	0.297965	0.354722	0.402666	0.436499
	-0.00879271	-0.00797429	-0.00581001	-0.00671806	-0.00842083	-0.005806	-0.00291991	-0.00176404	0.0031418	0.000654598	0.00159738	0.00382823	0.00300761	0.000763075	-0.000480011	-0.000999624	-0.00427374	-0.00512355	-0.00820886	-0.00348846	-0.00337441	-0.00591701	-0.00723993	-0.00140528	0.00351428	0.00628086	0.00704127	0.00925969	0.010768	0.0055515	0.00558445	0.0107015	0.0133915	0.0136615	0.0185704	0.0209976	0.0335289	0.044351	0.0575262	0.0780198	0.101437	0.133248	0.175417	0.222241	0.269009	0.32593	0.384538	0.431443	0.464096
	-0.010709	-0.0103909	-0.00900133	-0.0114836	-0.013488	-0.0121087	-0.0111971	-0.0103413	-0.0077542	-0.00793091	-0.00694751	-0.00515003	-0.00353149	-0.00481322	-0.00698524	-0.0082619	-0.00986498	-0.0086492	-0.0088267	-0.00752251	-0.00669587	-0.00903826	-0.0124711	-0.00532841	-0.000324294	0.00290395	0.00377457	0.00517581	0.00563157	0.00336202	0.000977709	0.00528549	0.00904577	0.0107921	0.0199437	0.0291464	0.0496573	0.066025	0.0850387	0.112709	0.147789	0.195121	0.255149	0.313034	0.369305	0.433305	0.499971	0.552318	0.587113
	-0.00891323	-0.0077183	-0.00723601	-0.0105425	-0.0128554	-0.012263	-0.0119159	-0.0114732	-0.00954628	-0.00991243	-0.00909701	-0.00828748	-0.00595814	-0.00644916	-0.0087333	-0.00999278	-0.0110781	-0.00989793	-0.0108527	-0.0103713	-0.00821425	-0.0116251	-0.0153315	-0.0079599	-0.00301391	-0.000823698	0.00102012	0.00200575	0.00201018	-0.00109794	-0.00379311	0.00245221	0.0066666	0.00738816	0.0165788	0.0272986	0.0488202	0.0664192	0.0868177	0.115661	0.152329	0.202196	0.265961	0.327874	0.386225	0.450956	0.517858	0.571736	0.60859
	-0.00966714	-0.00838377	-0.0069248	-0.0107068	-0.0119302	-0.011087	-0.00921971	-0.00879727	-0.0056622	-0.00644529	-0.0062285	-0.00551353	-0.00376114	-0.00364429	-0.00731316	-0.0101665	-0.0137827	-0.0122498	-0.0121223	-0.0116946	-0.0101687	-0.0125465	-0.0166038	-0.0106093	-0.00480741	-0.000725236	0.003596	0.00447258	0.00350874	2.3921e-05	-0.00131399	0.00353565	0.00994338	0.01158	0.020121	0.0311784	0.0517357	0.0700197	0.0907182	0.121728	0.159647	0.212574	0.277422	0.342729	0.404345	0.471374	0.542364	0.59813	0.635953
	-0.010508	-0.0089536	-0.00693743	-0.0105754	-0.0122071	-0.00932767	-0.00484408	-0.00451691	-0.00201486	-0.00232142	-0.00110766	-0.000920225	0.000586936	0.000484561	-0.00312943	-0.00771608	-0.0106197	-0.0100757	-0.0118446	-0.0105239	-0.00979247	-0.0110651	-0.0152235	-0.0078482	-0.00186101	0.00430116	0.00876675	0.010278	0.00987912	0.00496406	0.00335556	0.00794899	0.014412	0.0153756	0.0249127	0.0387505	0.0604624	0.080132	0.104429	0.138251	0.180874	0.238431	0.308657	0.376815	0.440477	0.503615	0.573431	0.629663	0.666803
	-0.0123328	-0.0114375	-0.00991766	-0.0136973	-0.0154973	-0.0118542	-0.00654437	-0.00748101	-0.00359295	-0.00411121	-0.00282072	-0.000915191	0.000339565	0.000488918	-0.00295907	-0.00787902	-0.0102768	-0.0110196	-0.0130865	-0.0129844	-0.0107808	-0.0136056	-0.0181079	-0.0118237	-0.00631689	-0.000551449	0.00386001	0.00746732	0.00628984	0.00328043	0.00174746	0.00725731	0.0171657	0.0189568	0.029951	0.0455447	0.0683464	0.0895081	0.114739	0.148591	0.191183	0.249703	0.32083	0.392253	0.457184	0.520816	0.58995	0.645664	0.681877
	-0.0107006	-0.0110188	-0.0101679	-0.0134343	-0.0140781	-0.0115975	-0.0105411	-0.00940548	-0.00677108	-0.00440326	-0.00192258	0.000942887	0.00221571	0.002014	-0.00017503	-0.0036953	-0.00401603	-0.00784343	-0.0103798	-0.0116097	-0.0081432	-0.00733729	-0.0104378	-0.00704722	-0.00515829	-0.000729419	0.00341666	0.00545894	0.00565426	0.00238859	0.000737749	0.00108844	0.0088439	0.0136719	0.031311	0.0545571	0.0817222	0.113193	0.146333	0.192489	0.250862	0.335572	0.430894	0.521072	0.59815	0.675613	0.75533	0.810932	0.840706
	-0.0050053	-0.00459529	-0.00403227	-0.00608473	-0.00615506	-0.00379349	-0.005191	-0.00496098	-0.00229032	0.00195476	0.00161143	0.00727132	0.011386	0.0126445	0.0128461	0.00992138	0.0138264	0.0132975	0.0124773	0.00877973	0.0129916	0.0101036	0.00314002	0.00351918	0.00431685	0.0052447	0.00410681	0.00621409	0.00313063	0.000278296	-0.00360935	-0.0033085	0.00503707	0.0136176	0.0351607	0.0677231	0.104968	0.140915	0.182027	0.2386	0.315624	0.412384	0.517084	0.605422	0.677139	0.753413	0.823655	0.876491	0.900935
	-0.00418394	-0.00266897	-0.00319341	-0.00632721	-0.0070051	-0.0070454	-0.00717165	-0.00961486	-0.00759038	-0.00364169	-0.00409644	-0.00102374	0.00455774	0.00607618	0.0052226	0.00260107	0.00699951	0.00709006	0.00556399	0.00253469	0.00651039	0.00360736	-0.00364221	-0.00383947	-0.000325116	0.0018118	-0.00063732	0.00285639	-0.000428258	-0.00406614	-0.00785381	-0.00677255	0.00082235	0.0111213	0.0326569	0.0656236	0.103608	0.137068	0.179061	0.23643	0.313593	0.40962	0.510086	0.592154	0.656598	0.725391	0.789352	0.837251	0.858282
	-0.0066452	-0.00539961	-0.00545276	-0.00789605	-0.0077686	-0.00995912	-0.00879778	-0.00856796	-0.00459799	-0.000539984	0.00107802	0.0044746	0.00706726	0.00770927	0.00529789	0.00286832	0.00437122	0.000180243	-0.000424702	-0.00350725	-0.00197223	-0.00497444	-0.0100754	-0.0112174	-0.00793802	-0.00633045	-0.00636932	-0.00276294	-0.00801215	-0.0117094	-0.0158193	-0.0162841	-0.0111593	-0.000252351	0.0214201	0.0548746	0.0914285	0.126797	0.171626	0.22921	0.30802	0.404175	0.5062	0.590039	0.657019	0.724265	0.78808	0.833879	0.851756
	-0.00543161	-0.00569404	-0.00537927	-0.00649756	-0.00634825	-0.0104773	-0.0107556	-0.0107772	-0.00722993	-0.00196364	-0.00107706	0.0037328	0.00611609	0.00645618	0.00211835	-0.000606373	0.00107487	-0.00285704	-0.00415054	-0.00775656	-0.00497611	-0.00736062	-0.0119477	-0.014309	-0.0092078	-0.00574122	-0.00451233	-0.00260701	-0.00728449	-0.0109459	-0.0157075	-0.0164453	-0.0113137	0.000495886	0.0239403	0.0582343	0.093037	0.130684	0.177979	0.237598	0.320298	0.419142	0.521088	0.60856	0.675073	0.742467	0.808827	0.855441	0.872448
	-0.0030565	-0.00208737	-0.00174811	-0.00058712	-0.000284469	-0.00330798	-0.000264247	0.00134387	0.00432753	0.00873188	0.00945895	0.0137243	0.0144682	0.0137284	0.0107778	0.00916297	0.00893137	0.00143699	-0.00103214	-0.00188874	0.00117467	-0.000566177	-0.00386145	-0.0101467	-0.00525258	-0.0057927	-0.00602774	-0.00153587	-0.00623052	-0.0121577	-0.0162563	-0.0181254	-0.0144967	-0.000380029	0.0232443	0.0586277	0.0923421	0.128692	0.174435	0.234169	0.320802	0.418884	0.515273	0.597682	0.655826	0.715539	0.770311	0.808294	0.819355
	-0.0070138	-0.0063201	-0.00769741	-0.00672498	-0.00401012	-0.0108847	-0.0054292	-0.00449189	0.00159598	0.00444807	0.00299768	0.00729547	0.00930419	0.00921487	0.00155309	0.00430338	0.00588109	-0.00233881	-0.00650104	-0.00818556	-0.00491192	-0.00664646	-0.00782872	-0.0125033	-0.00385075	-0.00844855	-0.0137236	-0.00813534	-0.0106022	-0.0145325	-0.0186704	-0.0221406	-0.0229361	-0.00711728	0.015814	0.0564907	0.0960466	0.138037	0.186723	0.253926	0.350067	0.45857	0.56917	0.658063	0.724157	0.7874	0.840786	0.876966	0.88318
	-0.00935016	-0.010826	-0.0128336	-0.0110425	-0.00859277	-0.0162787	-0.0125942	-0.0125026	-0.00681934	-0.00270501	-0.00271859	0.00265298	0.00371166	0.00213893	-0.00478815	0.000874843	0.00377326	-0.00510438	-0.0103489	-0.010881	-0.00679442	-0.00711826	-0.00647416	-0.00936283	-0.00175542	-0.00925234	-0.0157645	-0.00949244	-0.00960001	-0.0135242	-0.0175006	-0.0205033	-0.0235565	-0.00780383	0.0166669	0.0585124	0.100629	0.147613	0.199782	0.271615	0.374873	0.489034	0.60783	0.699661	0.7696	0.835506	0.887472	0.918607	0.92096
	-0.0160291	-0.0187695	-0.0224068	-0.0217878	-0.0220029	-0.0288426	-0.0256096	-0.0228073	-0.0174729	-0.011581	-0.0139597	-0.00728162	-0.00364807	-0.00376698	-0.008797	-0.0013256	0.0019735	-0.00574535	-0.00821815	-0.00967583	-0.00351708	-0.00438471	-0.00515784	-0.0100919	-0.00195713	-0.0100828	-0.0135692	-0.00630717	-0.00812801	-0.0115928	-0.0175904	-0.0191094	-0.0219138	-0.00194798	0.0240575	0.0671415	0.110435	0.16065	0.219941	0.298111	0.411424	0.53453	0.665957	0.766004	0.844746	0.915744	0.97079	1	0.995537
	-0.0140749	-0.0167176	-0.0198404	-0.0192719	-0.0185442	-0.0254689	-0.0223576	-0.0172512	-0.014591	-0.00848253	-0.0100987	-0.00275643	0.00140833	0.00206199	-0.00444758	0.0026711	0.00530911	-0.0025635	-0.00371482	-0.0050495	0.000205146	-0.000905258	-0.001287	-0.00684218	0.00266827	-0.00517206	-0.00875756	-0.00377704	-0.00731292	-0.0126887	-0.0190618	-0.0219294	-0.0277375	-0.00881948	0.0147424	0.0569105	0.0995718	0.149427	0.20996	0.28887	0.401017	0.523801	0.6538	0.753108	0.832197	0.903321	0.959268	0.989666	0.984447
	-0.0110859	-0.0124713	-0.0152967	-0.0138184	-0.0124031	-0.0184648	-0.0128895	-0.0104426	-0.00593169	-0.00135286	-0.00132147	0.00633727	0.00881556	0.00863112	-0.000301843	0.00366149	0.0059165	-0.000289222	-0.00262553	-0.00207736	0.00354229	0.0005747	0.00211489	-0.000371304	0.0127018	0.00568764	0.00195159	0.00619798	0.00233902	-0.0024308	-0.0104039	-0.0124605	-0.0178755	-0.00302316	0.0149208	0.0556682	0.0961652	0.141977	0.199377	0.272886	0.376504	0.484703	0.60259	0.694753	0.770734	0.832289	0.876101	0.903494	0.897865
	-0.0189365	-0.0196337	-0.0228419	-0.0226632	-0.0204586	-0.0285042	-0.0208981	-0.0164954	-0.00921708	-0.00296338	-0.0004557	0.00355379	0.00442635	0.00451985	-0.00787042	-0.00311906	5.65913e-05	-0.00595188	-0.0109889	-0.0100281	-0.00818202	-0.00789974	-0.00266293	-0.00452453	0.0106944	0.00535265	0.00146806	0.00368057	0.00315405	-0.000786027	-0.00790864	-0.0106626	-0.019832	-0.00686673	0.0094981	0.0463326	0.0816543	0.126117	0.180291	0.250923	0.351145	0.453778	0.570834	0.667432	0.747819	0.807173	0.851932	0.872384	0.86444
	-0.0088681	-0.0105987	-0.0132145	-0.0147027	-0.0130473	-0.0225187	-0.0168947	-0.0127767	-0.00571024	-0.00139501	-0.00176848	0.0029027	0.00486198	0.00664107	-0.00326894	-0.000582692	0.00247831	-0.000346904	-0.00451829	-0.00394807	-0.00314405	-0.00113227	0.00169037	0.000921581	0.00918832	0.00732416	0.000360408	-0.00258339	-0.00397493	-0.0072642	-0.00853951	-0.0121978	-0.018771	-0.0106289	0.00968248	0.0404564	0.0763824	0.120887	0.17172	0.238805	0.330084	0.430277	0.541228	0.639151	0.715179	0.772889	0.812062	0.829818	0.818956
	-0.00737716	-0.00971945	-0.0136054	-0.0152348	-0.0134965	-0.0207572	-0.0152376	-0.0124024	-0.0079801	-0.00352402	-0.00360283	0.0014867	0.0060945	0.00977336	0.000736442	0.00444712	0.00976842	0.0107326	0.00570723	0.00693228	0.00987747	0.0117705	0.0141729	0.0128798	0.021585	0.0172575	0.00708534	0.00161577	0.00146373	-0.00134328	-0.00349436	-0.00549338	-0.0112064	-0.00317124	0.0165679	0.0484304	0.0873172	0.133962	0.186536	0.257403	0.353001	0.459016	0.574341	0.677163	0.755824	0.815686	0.851419	0.866362	0.851266
	-0.00483724	-0.00446996	-0.00779267	-0.00929029	-0.00751465	-0.0123424	-0.00694364	-0.00477055	0.000424763	0.00372539	0.00421992	0.00607926	0.00980954	0.013179	0.00699942	0.0104435	0.0153514	0.0169649	0.0124122	0.0134581	0.0142874	0.0162888	0.0181647	0.0183315	0.0232215	0.0176924	0.00814824	0.00398425	0.0023167	0.000153146	-0.00203038	-0.0042654	-0.00860197	-0.00163729	0.0178454	0.0466304	0.0836904	0.12506	0.175007	0.243292	0.335804	0.43753	0.549334	0.647858	0.727383	0.787924	0.822453	0.839506	0.828163
	-0.00182917	-0.00311859	-0.00573291	-0.00836697	-0.00577036	-0.0117747	-0.00769553	-0.00684048	0.000845165	0.00280659	0.00322846	0.00619457	0.00959288	0.0142614	0.00770239	0.010527	0.0157278	0.0186722	0.0112282	0.0122509	0.012539	0.0151179	0.0164585	0.0171848	0.0215411	0.0203133	0.011455	0.00433906	0.0041189	0.00210174	0.000723471	0.000179681	-0.00365999	0.0020768	0.0187357	0.0437291	0.0769756	0.117552	0.166642	0.232271	0.318135	0.413802	0.521992	0.618982	0.698854	0.759302	0.795513	0.814092	0.803081
	-0.00175594	-0.00298534	-0.00544848	-0.00671516	-0.00548764	-0.00884478	-0.00703152	-0.00642885	-0.000749386	0.00404156	0.00628961	0.00928088	0.0147254	0.0195088	0.0171886	0.0166084	0.0224376	0.0296908	0.0266121	0.0288041	0.0265303	0.030083	0.0278613	0.0269473	0.0254618	0.0272935	0.0212239	0.0107905	0.0076636	0.0044394	0.00388041	0.00282293	0.00483382	0.00871042	0.0286719	0.0510721	0.0786637	0.115213	0.16296	0.225056	0.307322	0.394227	0.488158	0.579731	0.654036	0.712154	0.748903	0.764167	0.753641
	0.00752233	0.00912959	0.00723301	0.00689327	0.00947922	0.00758735	0.00971395	0.00875752	0.0142281	0.0157375	0.0181082	0.0188572	0.0254943	0.0310196	0.0291014	0.02482	0.0286993	0.0369963	0.0352238	0.03794	0.0340382	0.0376387	0.0330813	0.0303996	0.0273439	0.0311767	0.0267656	0.0146273	0.00768995	0.00318585	0.00120788	-0.00239911	-0.00145053	0.00156525	0.0196643	0.0388003	0.0657885	0.095947	0.138654	0.19648	0.269328	0.348735	0.43201	0.517954	0.586286	0.641182	0.670425	0.688639	0.680211
	0.0136137	0.0164447	0.0161032	0.0168604	0.0222294	0.0206351	0.0230993	0.0188542	0.025788	0.022903	0.0272306	0.0262902	0.0298986	0.0353731	0.0306291	0.0238781	0.0251606	0.032388	0.029268	0.0339249	0.0270601	0.0301231	0.0286409	0.026396	0.0246351	0.0296241	0.0225881	0.0109702	0.00287196	-0.00191185	0.000423851	-0.00334674	-0.00308348	-0.00487361	0.00924775	0.0243937	0.0504131	0.0742689	0.11156	0.160917	0.219602	0.283676	0.347538	0.421421	0.480794	0.532483	0.5595	0.580519	0.579031
	0.0122935	0.0156379	0.0144144	0.0171856	0.0223185	0.0197682	0.0233682	0.0186847	0.0276127	0.0247889	0.02886	0.0246599	0.0293722	0.0323132	0.0285979	0.0234721	0.0246512	0.0332269	0.0294961	0.0338773	0.0273125	0.0325932	0.0303312	0.0286379	0.0250871	0.0300817	0.0222095	0.00965215	0.00353209	9.79597e-05	0.00282518	0.000431657	0.00338845	0.00213046	0.0179471	0.0317839	0.0584263	0.0827713	0.117117	0.16598	0.226479	0.289752	0.350895	0.422839	0.48073	0.531399	0.55708	0.575757	0.574442
	0.0114205	0.0151126	0.0143301	0.0152705	0.0210846	0.0178445	0.0205488	0.0172732	0.0245473	0.0217937	0.0240399	0.0175682	0.0227864	0.0270993	0.0236985	0.0217315	0.0224159	0.0303879	0.0277582	0.0300058	0.0224479	0.0274721	0.0248819	0.0228844	0.0174933	0.0223755	0.0156561	0.0056198	-0.000234499	-0.00302025	0.000691096	0.00139208	0.00275778	0.00111544	0.0177233	0.0273434	0.0509692	0.0713133	0.102783	0.148859	0.207187	0.265622	0.321854	0.388863	0.439496	0.488351	0.515791	0.535124	0.53405
	0.0151272	0.0193321	0.0205379	0.0225447	0.0294465	0.0269052	0.0287337	0.0269374	0.0324963	0.028436	0.0299435	0.0250483	0.0288663	0.0315845	0.0276097	0.0258002	0.0249522	0.0308023	0.0312279	0.0330346	0.0268592	0.0305571	0.0285167	0.0261312	0.0199698	0.0231648	0.0183603	0.00710319	-0.00103432	-0.00427768	-0.00136317	-0.00533278	-0.00480439	-0.00637663	0.00913901	0.0189186	0.040403	0.0592383	0.0883071	0.129804	0.182018	0.23871	0.287743	0.347484	0.393	0.437198	0.462294	0.483401	0.483477
	0.0136311	0.0189528	0.0208409	0.0260306	0.0326131	0.033176	0.03558	0.0344378	0.0388124	0.0357148	0.0392494	0.034261	0.0365755	0.0368662	0.0345448	0.0334698	0.0309056	0.0336026	0.0347931	0.0362383	0.0306704	0.0324758	0.0321673	0.0295045	0.0251548	0.0260331	0.0263325	0.0186192	0.0115156	0.00780469	0.00674749	0.00472926	0.00491572	0.00545625	0.01686	0.0280395	0.0459494	0.0610296	0.0876505	0.127427	0.179414	0.229473	0.273916	0.324867	0.369123	0.413373	0.439346	0.461671	0.464563
	0.0180354	0.0237959	0.0255739	0.0311639	0.0373864	0.0344713	0.0374657	0.0368257	0.039812	0.0374518	0.0401552	0.0334364	0.0341389	0.03331	0.0285724	0.0274468	0.0231991	0.0235754	0.0241421	0.0246745	0.0179352	0.0226	0.0237294	0.0213852	0.0198653	0.0235157	0.0253749	0.0203941	0.014805	0.0117363	0.0108121	0.00536485	0.00431834	0.00434175	0.014442	0.0242269	0.0396619	0.0507987	0.0730323	0.107616	0.154531	0.199864	0.239406	0.2841	0.322726	0.362825	0.389327	0.41358	0.420915
	0.0130524	0.0163316	0.017407	0.0207322	0.0280562	0.0267542	0.0294504	0.032173	0.0355314	0.0343737	0.0348994	0.0303505	0.0299944	0.0301502	0.0221356	0.0186843	0.0158374	0.0148992	0.0129566	0.0125852	0.00715863	0.010641	0.0110401	0.00711455	0.0075641	0.0124411	0.0121162	0.00534424	0.00119089	-0.000732744	0.000965716	-0.0018621	-0.00124902	0.000368362	0.0107727	0.0233014	0.0416533	0.0575516	0.0822826	0.117563	0.164848	0.215278	0.261889	0.313789	0.356896	0.400173	0.432455	0.463986	0.475404
	0.00918543	0.0148796	0.0156654	0.0199196	0.0266024	0.0249383	0.0273975	0.0300511	0.0353414	0.0345188	0.0323888	0.0273334	0.0261897	0.0251871	0.0173727	0.0162039	0.014419	0.013139	0.0109823	0.00996685	0.00487103	0.00529841	0.00618175	0.00175188	0.000238995	0.00214856	0.000560792	-0.00427496	-0.00922886	-0.0102083	-0.00680009	-0.00842963	-0.00562853	-0.00359455	0.0121715	0.0255535	0.0453362	0.0607974	0.0890565	0.126137	0.174135	0.228431	0.28093	0.343984	0.396356	0.449473	0.489617	0.529387	0.546608
	0.0129617	0.0183925	0.0216683	0.0240758	0.030631	0.0292619	0.0315786	0.0351838	0.0408838	0.0386736	0.0364749	0.0319158	0.0277329	0.028417	0.020404	0.0187455	0.0155291	0.0113749	0.00655563	0.00514681	0.0019258	0.00134804	0.00317284	-0.00178792	-0.00163767	0.00251849	0.00202673	-0.000676269	-0.00482822	-0.00485897	-0.00200739	-0.00314719	-0.00296728	0.000333864	0.0143519	0.0248965	0.0433663	0.0556868	0.0825195	0.116187	0.160259	0.214085	0.266843	0.326534	0.376999	0.427896	0.468992	0.514652	0.53523
	0.00871271	0.0140735	0.0169906	0.018506	0.0235493	0.0225405	0.0235764	0.0291824	0.0358537	0.0355449	0.0316116	0.0276692	0.0230755	0.0243905	0.016666	0.0165752	0.0155079	0.0101043	0.00342973	0.000661079	-0.00153832	-0.00421494	-0.000633038	-0.00575076	-0.00380201	0.000648348	-0.00128433	-0.0025777	-0.00283832	-0.0019668	0.00305454	0.00451288	0.00744131	0.0116213	0.025337	0.0374448	0.0547156	0.0657189	0.0900742	0.120721	0.16229	0.214185	0.263707	0.321921	0.37272	0.421998	0.469823	0.520962	0.548644
	0.01114	0.0162564	0.0192813	0.0202857	0.0256808	0.0240153	0.0258744	0.0326555	0.037488	0.0380071	0.0327368	0.0290011	0.02435	0.0249161	0.0174725	0.0182804	0.0165607	0.0115983	0.00420044	0.000453612	-0.000423064	-0.00285218	0.000169329	-0.00500774	-0.00425062	-0.00220002	-0.00210355	-0.00508825	-0.00290643	-0.00144704	0.00256844	0.00251663	0.00614846	0.0113413	0.0242306	0.0348815	0.0482096	0.0591226	0.0771013	0.103686	0.140107	0.191567	0.240068	0.297065	0.346514	0.394487	0.442293	0.492285	0.523415
	0.0139378	0.0197654	0.0234822	0.0228665	0.0280586	0.0263061	0.025772	0.0321781	0.0364147	0.0371771	0.0312007	0.0280665	0.0222938	0.0242818	0.0170903	0.0165352	0.0159628	0.0102232	0.00299475	-5.42579e-05	-0.00143656	-0.00513455	-0.00159403	-0.00692539	-0.00562873	-0.00371061	-0.00332173	-0.00471957	-0.003422	-0.00337656	0.00122583	0.000250348	0.00230991	0.00836256	0.0211928	0.0335586	0.0463503	0.0558162	0.0749348	0.101758	0.135924	0.188393	0.24007	0.298082	0.348313	0.397138	0.447147	0.500474	0.534009
	0.00715444	0.0109032	0.0125115	0.0126755	0.0149351	0.0122833	0.0124669	0.0202938	0.0253734	0.0239156	0.0200158	0.0161553	0.0121309	0.0120079	0.00663867	0.0056329	0.0070981	0.00155977	-0.00468391	-0.00602788	-0.0075322	-0.00836893	-0.00418489	-0.00744754	-0.00460554	-0.0028495	-0.00478757	-0.00725606	-0.00714655	-0.00611395	-0.00102295	-0.00171339	-0.00106138	0.00511228	0.0163262	0.0273914	0.0397407	0.0521795	0.0720206	0.0973369	0.13071	0.181737	0.238522	0.298792	0.354816	0.413348	0.471988	0.533483	0.575266
	0.00961239	0.0125149	0.0120605	0.0123445	0.0124932	0.00982424	0.00767618	0.0111511	0.0167289	0.0163406	0.011337	0.00730348	0.00585979	0.00600954	0.00227183	0.000620668	0.00199009	-0.00178516	-0.0088889	-0.0111974	-0.011519	-0.0125299	-0.0111155	-0.0145541	-0.0115798	-0.00708747	-0.00812266	-0.00795491	-0.00842036	-0.0073301	-0.000367328	0.00355559	0.00607786	0.0118493	0.0230689	0.0318447	0.0449524	0.0565466	0.0778596	0.105109	0.138163	0.18769	0.247873	0.312259	0.371155	0.432849	0.49472	0.559111	0.601946
	0.00336941	0.00548242	0.00419225	0.00369348	0.0045504	0.00219264	-0.00060876	0.0040415	0.00951212	0.0078959	0.00237894	-0.000187601	-0.000925609	-0.00142261	-0.00569178	-0.00827983	-0.00535092	-0.00741558	-0.0153355	-0.0156419	-0.015687	-0.0156159	-0.0150523	-0.0178564	-0.0152288	-0.0102463	-0.0115356	-0.0123612	-0.0125455	-0.0111644	-0.00288464	-0.000490321	0.00416856	0.0117006	0.0225178	0.0348557	0.050112	0.0641839	0.0872811	0.116022	0.148922	0.199737	0.259827	0.323032	0.382127	0.439852	0.500919	0.564211	0.605904
	-0.0042378	-0.0016289	-0.00304518	-0.00485538	-0.00306941	-0.00589742	-0.00661362	-0.00211389	0.00470554	0.00203622	-0.00550698	-0.0103366	-0.0114128	-0.0118828	-0.0156024	-0.0165129	-0.0122626	-0.0119359	-0.018407	-0.0174339	-0.0153961	-0.0132576	-0.0138303	-0.0155459	-0.0143039	-0.00812486	-0.0118695	-0.013136	-0.0134332	-0.0114613	-0.0032668	-0.00144455	0.00624746	0.0142851	0.0235949	0.0356276	0.053716	0.0718451	0.0962375	0.127025	0.164174	0.223028	0.290178	0.357418	0.421214	0.482293	0.547879	0.608834	0.649419
	-0.00496278	-0.00146179	-0.0029404	-0.00454839	-0.00392523	-0.00864354	-0.00721177	-0.00524373	0.000646063	-0.00440641	-0.012186	-0.0191966	-0.018174	-0.0180278	-0.0188132	-0.0184537	-0.0141954	-0.011499	-0.0165715	-0.0114601	-0.00703048	-0.00337893	-0.00309414	-0.00344217	-0.0033904	0.00221232	-0.00341834	-0.00505475	-0.00464797	-0.0034844	0.00181513	0.00259451	0.00784773	0.0134406	0.0210826	0.0318794	0.0519806	0.0701111	0.0924611	0.120709	0.157212	0.215358	0.28423	0.356343	0.422915	0.488871	0.55627	0.616732	0.657627
	-0.00402543	-0.00251309	-0.00498404	-0.00732738	-0.0062792	-0.0116661	-0.0088857	-0.00843601	-0.0053018	-0.00909144	-0.013845	-0.0207931	-0.0177716	-0.0178247	-0.0197191	-0.0213336	-0.0182102	-0.0152208	-0.0194752	-0.0140259	-0.00889888	-0.00235992	-0.00111975	0.000762987	0.00224391	0.0101823	0.00536177	0.0041066	0.00428371	0.00238574	0.00624366	0.00524489	0.00737444	0.0110443	0.0142447	0.022076	0.0422966	0.0629041	0.0855536	0.114567	0.151005	0.208077	0.27628	0.344729	0.409546	0.472437	0.538458	0.596725	0.636489
	-0.00426445	-0.00384814	-0.00753022	-0.00921192	-0.00800783	-0.0114278	-0.00870864	-0.00977608	-0.0061875	-0.0098715	-0.015517	-0.020942	-0.0182138	-0.0184424	-0.0196979	-0.0223719	-0.0188686	-0.0152227	-0.017607	-0.0120311	-0.00723918	0.000599454	0.00247664	0.00398956	0.00467213	0.0101465	0.00440357	0.00388534	0.00449462	0.00134241	0.00419442	0.00273846	0.00710071	0.00891997	0.0111787	0.0236783	0.0445859	0.0663008	0.0889946	0.120949	0.161053	0.221416	0.292076	0.366377	0.434662	0.501134	0.56947	0.627875	0.669241
	-0.005029	-0.00587771	-0.00942677	-0.0108722	-0.0109138	-0.0166241	-0.0135577	-0.015705	-0.0116755	-0.0159611	-0.0215228	-0.0268858	-0.0236254	-0.0249428	-0.0260338	-0.0256877	-0.0212677	-0.0165792	-0.0177736	-0.0133152	-0.0080161	0.00136785	0.00293862	0.00528685	0.00663938	0.00936796	0.00212538	0.000602855	-0.00153844	-0.00394414	-0.00338858	-0.00440027	-0.00170288	0.000266928	0.00484072	0.01948	0.0421831	0.0673722	0.095158	0.130053	0.176186	0.243047	0.32306	0.403221	0.475832	0.550498	0.624488	0.683686	0.723824
	-0.00191172	-0.00426248	-0.00616479	-0.00744371	-0.00950793	-0.0158479	-0.0146975	-0.0154489	-0.0127971	-0.0142866	-0.0205493	-0.024075	-0.0215731	-0.0234192	-0.0233592	-0.023329	-0.0180879	-0.0148835	-0.0172101	-0.015986	-0.00986221	0.0008948	0.0011246	0.00523394	0.00576828	0.00947652	-0.000302328	-0.000439743	-0.000968408	-0.0024703	-0.0015794	-0.0045413	-0.00232258	0.00172432	0.00890363	0.028668	0.0553266	0.0801806	0.112236	0.153103	0.208782	0.288244	0.381207	0.460655	0.538028	0.61496	0.698684	0.767416	0.810115
	-0.00461856	-0.00698487	-0.00919727	-0.0100915	-0.0110583	-0.0163441	-0.0167958	-0.0171542	-0.0144103	-0.0139525	-0.0194113	-0.0216212	-0.0191761	-0.0207078	-0.0223764	-0.0217622	-0.0175445	-0.0148434	-0.0151933	-0.015027	-0.0106369	-0.00192168	-0.00155168	0.00152803	0.00175625	0.00503012	-0.0031889	-0.00220017	-0.00345332	-0.00447079	-0.00237421	-0.00564559	-0.00446316	-0.00123283	0.00776825	0.0270073	0.0530603	0.0740392	0.102712	0.140779	0.19371	0.270809	0.361195	0.439142	0.511388	0.585122	0.664323	0.731946	0.774748
	-0.00282282	-0.00235962	-0.00657097	-0.00701615	-0.0061566	-0.010643	-0.00885821	-0.0123684	-0.00912473	-0.0104682	-0.0196276	-0.0241836	-0.0189911	-0.0198806	-0.0221504	-0.0205979	-0.0193204	-0.0155383	-0.0159141	-0.015003	-0.00956192	-0.000924678	-0.00366383	-0.00358724	-0.00591948	-0.00361898	-0.0112155	-0.00644592	-0.00809558	-0.00967952	-0.00730863	-0.0107721	-0.00594454	0.00201692	0.0130642	0.0346914	0.0693128	0.0909362	0.121641	0.164164	0.226719	0.319702	0.424686	0.510745	0.587974	0.663551	0.743787	0.808332	0.848389
	-0.00349981	-0.00338712	-0.00887706	-0.00733575	-0.00565979	-0.00973709	-0.00611397	-0.0091124	-0.00663831	-0.00756957	-0.0175067	-0.0218821	-0.0161891	-0.0203963	-0.0246633	-0.0232497	-0.0216381	-0.0172185	-0.0181736	-0.0166526	-0.0112269	-0.00245086	-0.00261286	-0.00198465	-0.00141082	-0.000326277	-0.00966456	-0.00697874	-0.00722243	-0.0101758	-0.00759308	-0.011579	-0.00817054	0.00194137	0.0126203	0.038736	0.0750845	0.101148	0.133168	0.179552	0.251007	0.355073	0.466554	0.555553	0.634458	0.710149	0.79202	0.853168	0.891115
	0.00118886	0.00048909	-0.00497331	-0.00270791	-0.000834183	-0.00544349	-0.00174628	-0.00736177	-0.00469746	-0.00503588	-0.01533	-0.0197703	-0.0136691	-0.0166935	-0.0218177	-0.0192342	-0.0182619	-0.0137159	-0.013445	-0.0131935	-0.00717468	0.00203979	0.00248654	0.0023094	0.00377999	0.00399086	-0.00647705	-0.00286859	-0.00437615	-0.00716314	-0.00657812	-0.0109022	-0.00968374	-0.00101243	0.00942448	0.0332912	0.0694829	0.0929511	0.124795	0.170275	0.245338	0.351346	0.465405	0.556569	0.636346	0.716037	0.800022	0.862811	0.90199
	0.000240397	-0.00206193	-0.00847711	-0.00531918	-0.00255529	-0.00469986	-0.00175404	-0.00884498	-0.00526892	-0.00468725	-0.0153015	-0.0146369	-0.00537554	-0.00771295	-0.0120666	-0.0120202	-0.0106042	-0.00416555	-0.00446076	-0.00199436	0.00523689	0.0115308	0.0120637	0.0102887	0.00842952	0.00763232	-0.0014664	0.00318088	-0.000227226	-0.00478573	-0.00553391	-0.00972577	-0.00895565	6.47674e-06	0.0140049	0.0415334	0.0794033	0.10395	0.138294	0.187754	0.272471	0.386163	0.505139	0.602868	0.689795	0.776121	0.864704	0.933943	0.977417
	0.00871798	0.00518849	-0.000102942	0.00459669	0.00379868	0.000420458	0.000472289	-0.00700334	-0.00317453	-0.000447629	-0.0133916	-0.00972959	-0.000875052	-0.00528756	-0.00718421	-0.00497384	-0.000973077	0.00380912	-0.00112321	-0.00374504	0.00141547	0.00385447	5.37832e-05	-0.00265108	-0.00421219	-0.00834936	-0.0196398	-0.0125444	-0.0120877	-0.0160246	-0.0140781	-0.0154569	-0.00806802	0.00272559	0.0213535	0.0561252	0.0970175	0.119955	0.154134	0.208417	0.298245	0.414346	0.529178	0.617724	0.687808	0.760561	0.837808	0.905256	0.943053
	0.00673903	0.00304742	-0.00137191	0.00341331	0.00165963	-0.00168457	-0.00191882	-0.00700614	-0.0034489	-0.00105584	-0.0147796	-0.0114127	-0.00353336	-0.00718254	-0.00647481	-0.00478007	0.000491095	0.00534844	0.00185155	-0.000764503	0.00477625	0.00715037	0.00311838	-0.000930372	-0.00171979	-0.00505462	-0.0154171	-0.0100563	-0.010061	-0.0115259	-0.0094651	-0.0102167	-0.00331603	0.00844392	0.0249727	0.061068	0.0993877	0.121514	0.152204	0.203241	0.289477	0.402005	0.512999	0.596086	0.660275	0.72787	0.80141	0.864842	0.901769
	0.0054012	0.00195786	-0.00244436	0.00317433	0.000128123	-0.00501053	-0.00468056	-0.00910423	-0.00599344	-0.00308309	-0.0173238	-0.0143253	-0.0056306	-0.011116	-0.0100478	-0.00725313	-0.00250268	0.00302152	-0.00179653	-0.00570829	0.000758757	0.00255099	-0.00197899	-0.00565035	-0.00617967	-0.00820213	-0.0189682	-0.01485	-0.0151698	-0.0157493	-0.012206	-0.0127343	-0.00606688	0.00807126	0.0266631	0.0619592	0.10415	0.12824	0.160428	0.213823	0.303113	0.42065	0.536153	0.618316	0.682525	0.750548	0.824376	0.887483	0.922615
	0.0028624	0.000744103	-0.00621772	-0.00288364	-0.00423605	-0.009561	-0.00700995	-0.00905249	-0.00813424	-0.00557764	-0.0188631	-0.0162226	-0.00573986	-0.00760668	-0.00738371	-0.00532015	-0.00404862	0.000875512	-0.00330303	-0.00634253	-0.00182147	-0.00168012	-0.00672229	-0.0116108	-0.0126616	-0.0114813	-0.018736	-0.0130173	-0.0114142	-0.0134273	-0.00788693	-0.00928721	-0.00111105	0.0137395	0.0300417	0.0617678	0.105575	0.129548	0.158782	0.211197	0.295404	0.413995	0.532217	0.614537	0.676512	0.737921	0.803556	0.857623	0.884372
	0.000284683	-0.00106693	-0.00985696	-0.0063679	-0.00650458	-0.0119865	-0.00816505	-0.0117266	-0.00920904	-0.00859145	-0.0212269	-0.0193722	-0.0091157	-0.010385	-0.0111564	-0.00834665	-0.00746283	-0.00130864	-0.00386191	-0.00477827	0.000102495	-0.00146668	-0.00368622	-0.0115046	-0.0118304	-0.0105599	-0.0159075	-0.0106813	-0.0111036	-0.0135924	-0.00981271	-0.00815745	-0.000930806	0.0134636	0.028957	0.0550277	0.0950591	0.11839	0.145097	0.19213	0.269404	0.375702	0.483494	0.565976	0.621997	0.681843	0.73758	0.784329	0.807268
	0.00500941	0.00361087	-0.00500809	-0.00175931	-0.00203319	-0.00888663	-0.00418701	-0.00718419	-0.00510548	-0.00669803	-0.0191383	-0.0183204	-0.00801651	-0.00916973	-0.00951492	-0.0068027	-0.00528455	0.000100364	-0.00496988	-0.00422046	0.000818386	0.000655782	-0.00211977	-0.0103513	-0.00894229	-0.00799731	-0.0153619	-0.0110969	-0.0103372	-0.0122834	-0.00749801	-0.00480099	0.00366581	0.0187168	0.0313924	0.0568688	0.0984154	0.124957	0.153657	0.201463	0.279098	0.385224	0.488771	0.56817	0.622782	0.679838	0.732051	0.772707	0.791173
	0.005525	0.00243887	-0.0029589	-0.000612343	-0.00101632	-0.00699973	-0.00406508	-0.00761839	-0.00649863	-0.00395724	-0.0149753	-0.0112895	-0.00364388	-0.0021918	-0.00221581	-0.000316935	0.00337362	0.00948981	0.00383184	0.00338187	0.00864443	0.00603253	0.00452629	-0.0038165	-0.001328	0.000543071	-0.008207	-0.00796499	-0.00612673	-0.00875087	-0.00581733	-0.00219847	0.00351649	0.0145577	0.0266042	0.0514437	0.0871766	0.110549	0.136924	0.181012	0.249613	0.339224	0.423652	0.487211	0.526531	0.568214	0.608633	0.643352	0.657579
	0.00560838	0.00184493	-0.00204536	-0.00211021	-0.00287322	-0.00712768	-0.00375503	-0.00706905	-0.00874223	-0.00691066	-0.0169741	-0.0123846	-0.00580605	-0.00113157	0.000465011	0.00329969	0.00559832	0.00967643	0.00492095	0.00605021	0.0106259	0.00817735	0.00544656	-0.00322728	-0.00272061	-0.00188833	-0.00739434	-0.00513231	-0.00347013	-0.00640076	-0.0043726	-0.000761195	0.0066587	0.0167003	0.0288923	0.0513923	0.0852435	0.10449	0.130012	0.171046	0.233587	0.315296	0.394845	0.456212	0.492442	0.532902	0.569321	0.609072	0.624809
	0.00413356	0.00130314	-0.00220242	-0.00249831	-0.00344021	-0.00763096	-0.00375584	-0.00569487	-0.00687032	-0.00449809	-0.0137757	-0.00971009	-0.0039723	0.000751205	0.00375847	0.00700327	0.00926105	0.0127569	0.00678199	0.00781861	0.0117138	0.00795992	0.00601289	-0.00322173	-0.00341684	-0.00272157	-0.00809462	-0.00536565	-0.00237844	-0.00578487	-0.00360713	0.00108362	0.00880535	0.0192131	0.031983	0.0557661	0.0906107	0.111585	0.137373	0.180718	0.244995	0.330058	0.412478	0.476903	0.513065	0.553723	0.590546	0.630564	0.645847
	0.00931985	0.00731611	0.00534205	0.00530934	0.00194253	-0.00340688	-0.00109088	-0.00331357	-0.00708696	-0.005546	-0.0123307	-0.00993551	-0.00662168	-0.00242091	0.00104096	0.00637644	0.00839343	0.00905989	0.00350298	0.00181685	0.00242057	-0.00187482	-0.00425103	-0.0123702	-0.00980976	-0.0105485	-0.0162612	-0.0138628	-0.00888103	-0.0116498	-0.00778842	-0.00176627	0.00402231	0.0135522	0.0252274	0.0466604	0.080331	0.0972586	0.1209	0.159974	0.212629	0.28577	0.360412	0.415967	0.441252	0.473108	0.502041	0.537727	0.547153
	0.00127449	0.000268879	-0.00477741	-0.00823944	-0.00884185	-0.0131509	-0.00774968	-0.00861153	-0.0141655	-0.0134941	-0.0163487	-0.0153693	-0.0113526	-0.00308012	-0.00193152	0.00277164	-0.00129612	-0.000660037	0.000910419	0.000758687	0.000588564	-0.00131564	0.000981291	-0.007232	-0.00434875	-0.00128698	-0.000890992	0.0018059	0.000988299	-0.00181345	0.00164629	0.00677872	0.00699367	0.0162215	0.0254926	0.0421183	0.0729411	0.0916093	0.11678	0.152536	0.198343	0.262107	0.330334	0.380994	0.408761	0.437066	0.463148	0.488012	0.493858
	0.00156875	0.00225204	-0.00185981	-0.00380803	-0.00446113	-0.00805936	-0.00437273	-0.00557083	-0.00855521	-0.00965718	-0.0138475	-0.0150853	-0.0126754	-0.00676204	-0.00616219	-0.00140473	-0.00610386	-0.00473903	-0.00464786	-0.00275398	-0.00347616	-0.00395865	-0.000875364	-0.00730068	-0.0053764	-0.00327149	-0.00251114	0.000559139	0.00102574	-0.00284398	0.00261217	0.0060912	0.00798431	0.0156097	0.0256491	0.0424453	0.0719006	0.0922175	0.118695	0.154221	0.20144	0.269771	0.336808	0.384137	0.40809	0.430975	0.452448	0.468777	0.468561
	0.0012307	0.00190296	-0.00119997	-0.00319528	-0.00270949	-0.00635094	-0.00254723	-0.00373308	-0.00451356	-0.00515489	-0.00938634	-0.0102417	-0.00847651	-0.00289683	-0.00202528	0.00230577	-0.00246433	-0.00124173	-0.00151093	0.000402344	-0.000328077	-0.00193421	0.000718467	-0.00554097	-0.00543393	-0.0040914	-0.00345044	-0.000113375	-0.000113749	-0.00376669	0.000221815	0.00490854	0.00684865	0.0143607	0.0242665	0.0412674	0.0689451	0.0875264	0.113417	0.146246	0.190957	0.253668	0.316069	0.359534	0.381374	0.401644	0.421581	0.43684	0.435948
	0.0054056	0.00587401	0.00541476	0.00516303	0.00579799	0.00392587	0.00529242	0.00164846	0.00137774	-7.61301e-05	-0.00191123	-0.00320006	-0.00423266	-0.00113535	-0.000153948	0.00411496	0.00142749	0.00254591	0.00191266	0.00410885	0.00278272	0.00127155	0.0035629	-1.94543e-05	-0.00119119	-0.00237994	-0.00470293	-0.00281077	-0.00359311	-0.00496265	-0.00332437	0.00424739	0.00605463	0.00948327	0.0183989	0.0340288	0.0558819	0.0707953	0.0952643	0.120865	0.158294	0.198882	0.23674	0.263633	0.275997	0.284976	0.296745	0.309727	0.309535
	0.00746842	0.00923761	0.00888215	0.00937417	0.0102992	0.00867516	0.00828896	0.00234953	0.000712844	-0.000255876	-0.000617537	-0.00316663	-0.00385253	-0.00124901	-0.00129628	0.00296562	0.00132656	0.00388827	0.00262643	0.00442526	0.000909141	-0.00165054	-7.46354e-05	-0.00248289	-0.00272669	-0.00396542	-0.00746534	-0.00723815	-0.00638573	-0.00730054	-0.00320755	0.00445242	0.00679572	0.00863416	0.017193	0.0348813	0.0589273	0.0755828	0.0994333	0.126994	0.164886	0.207017	0.243564	0.270116	0.281361	0.286994	0.295205	0.303574	0.302069
	0.00738317	0.00977466	0.0103254	0.0111003	0.0107983	0.0112863	0.0113702	0.00267996	0.000828559	-0.000969082	-0.00211354	-0.00538474	-0.00674941	-0.00459081	-0.00254246	0.00141019	-0.00095076	0.00416786	0.0035956	0.00652676	0.00408336	0.00220996	0.003479	0.00272715	0.000663455	-0.00039189	-0.00198219	-0.0029044	-0.00260258	-0.00535649	-0.00482721	0.00195582	0.00474258	0.00672331	0.0173031	0.0372672	0.0593077	0.0768034	0.102183	0.129894	0.166278	0.203105	0.236651	0.257472	0.263689	0.262903	0.268594	0.275603	0.271648
SF (1.25 cycles/degree)
	0.00105594	-0.000336412	0.00107294	0.000862062	0.00305331	0.00396446	0.00437591	0.00424176	0.00282945	-0.000758832	-0.00113674	-0.000183277	-0.00440798	-0.00201264	-0.00336136	-0.003769	-0.00396949	-0.00262991	-0.00109667	0.00268951	0.00592245	0.00534058	0.00602996	0.00527506	0.00253244	0.00197803	0.00248135	-0.000255552	0.00122259	-0.00191471	-0.00323148	-0.00366192	-0.00375196	-0.00704038	-0.00581569	-0.00308584	-0.00503047	-0.00255589	-0.000868049	0.00340157	0.00684187	0.010883	0.0122343	0.0193754	0.0289504	0.0358585	0.0489843	0.0596561	0.0722967
	-0.00109592	-0.00358248	-0.0030306	-0.00283188	-0.00147049	-0.0010656	0.000385818	7.27266e-05	-0.00188902	-0.00565857	-0.00607842	-0.00432266	-0.00768406	-0.00690793	-0.00759729	-0.00731619	-0.0058586	-0.00464679	0.000596089	0.00539551	0.00948047	0.00758726	0.00818683	0.00920634	0.00761576	0.00736446	0.00649512	0.00440322	0.00443402	0.000956686	0.000310997	0.000612137	0.0014392	-0.00139689	-0.000431228	0.00125904	-0.00117312	0.00103163	0.00172372	0.00483867	0.00576992	0.0102055	0.0110516	0.0179946	0.0276224	0.0351479	0.0494089	0.0614137	0.0741854
	-0.00153864	-0.00315695	-0.00225244	-0.00389251	-0.00272681	-0.00222728	-0.00208656	-0.00255045	-0.00442964	-0.00637525	-0.00799608	-0.00698949	-0.00942958	-0.00649692	-0.00828465	-0.0083009	-0.00582811	-0.00656668	-0.00029804	0.00472867	0.00961848	0.00884236	0.0060999	0.00845025	0.00726893	0.00907737	0.00714823	0.0073273	0.00581506	0.00167441	0.000908929	0.00108361	0.0061331	0.00114142	0.00278157	0.00325616	0.00147236	0.00248684	0.0039679	0.0071644	0.00970634	0.0127723	0.0136995	0.0235517	0.0352899	0.047662	0.0641852	0.0804469	0.098171
	-0.00459917	-0.00566826	-0.00576855	-0.00754158	-0.00615352	-0.00652656	-0.00603987	-0.00732328	-0.00784053	-0.00841965	-0.00831615	-0.00798367	-0.0100679	-0.00657889	-0.00827094	-0.00762663	-0.0047472	-0.00559967	0.000204107	0.00362032	0.00801949	0.00640266	0.00414042	0.00651902	0.00560688	0.00655005	0.00527917	0.00586155	0.00377269	0.000923734	-0.000383308	0.000404149	0.00489433	-0.000480613	0.000336388	0.00118846	-0.000888725	0.000396617	0.0020463	0.00462776	0.00754381	0.0101606	0.0118323	0.0198919	0.0313912	0.0433704	0.0597018	0.076136	0.0934293
	-0.00424096	-0.005145	-0.00552835	-0.0071379	-0.00612517	-0.00621168	-0.00642591	-0.00773662	-0.00827902	-0.00943056	-0.00882428	-0.00863677	-0.0102457	-0.00676733	-0.0088029	-0.00875652	-0.00501731	-0.00559676	-0.00052117	0.00317223	0.00699527	0.00550186	0.00299447	0.004881	0.00527145	0.00698759	0.00596706	0.00639733	0.00485515	0.00224966	0.00137132	0.00185089	0.00621201	0.00106093	0.000967092	0.00181867	-5.69525e-05	0.00146728	0.00288245	0.00523133	0.00783037	0.0104797	0.0127136	0.0205364	0.0326315	0.0435341	0.0586819	0.0745837	0.0910091
	-0.00540659	-0.0065938	-0.00634286	-0.00734695	-0.0068275	-0.0061689	-0.00513474	-0.0056595	-0.00681635	-0.00809018	-0.007584	-0.00727246	-0.00885376	-0.0067092	-0.00717997	-0.00669705	-0.00314037	-0.00381301	-0.000787182	0.0020111	0.00449315	0.00364006	0.0020737	0.00326002	0.00262486	0.00349109	0.00239383	0.00297196	0.00306152	0.000824487	-0.000589466	-0.000112929	0.0025678	-8.46885e-05	0.000307026	0.00137754	0.000118463	0.00115724	0.00204195	0.00309557	0.00619271	0.0083994	0.011289	0.0184922	0.0290186	0.0381406	0.0521793	0.0677629	0.0837948
	-0.00540659	-0.0065938	-0.00634286	-0.00734695	-0.0068275	-0.0061689	-0.00513474	-0.0056595	-0.00681635	-0.00809018	-0.007584	-0.00727246	-0.00885376	-0.0067092	-0.00717997	-0.00669705	-0.00314037	-0.00381301	-0.000787182	0.0020111	0.00449315	0.00364006	0.0020737	0.00326002	0.00262486	0.00349109	0.00239383	0.00297196	0.00306152	0.000824487	-0.000589466	-0.000112929	0.0025678	-8.46885e-05	0.000307026	0.00137754	0.000118463	0.00115724	0.00204195	0.00309557	0.00619271	0.0083994	0.011289	0.0184922	0.0290186	0.0381406	0.0521793	0.0677629	0.0837948
	-0.00445295	-0.00546911	-0.00574317	-0.00630041	-0.00623966	-0.00573373	-0.00454472	-0.00511614	-0.00674029	-0.00835891	-0.0078706	-0.00785122	-0.00868437	-0.00740418	-0.00760124	-0.00697274	-0.00391799	-0.00448742	-0.00194488	0.0007692	0.00304832	0.00244743	0.000381691	0.00235921	0.0016079	0.00261751	0.00107529	0.00171987	0.00216357	0.000379425	-0.000499824	-1.89244e-05	0.00324885	0.000179287	0.000421351	0.000920341	-7.02254e-05	0.000486512	0.00138804	0.00229255	0.00510294	0.0075325	0.0103885	0.0175426	0.0276856	0.0365131	0.0500481	0.0651216	0.080226
	-0.00381333	-0.00378467	-0.00459756	-0.0056322	-0.00553384	-0.0043049	-0.00257624	-0.00354846	-0.00468802	-0.00531066	-0.00439557	-0.00470193	-0.00463745	-0.00239223	-0.00172736	-0.00153269	-0.000359789	0.000229423	0.00140942	0.00344013	0.00291881	0.00255072	0.0012713	0.00250504	-0.00011011	0.000644998	0.000516256	0.000646947	0.00023035	-0.000460101	-8.03646e-05	-0.000215188	0.00261429	0.000202179	0.000914344	0.00156189	0.00137656	0.000614041	0.00207779	0.00272621	0.00447926	0.0078063	0.0104016	0.0164099	0.0265136	0.0362759	0.0505489	0.0680241	0.0871629
	-0.00357096	-0.00329042	-0.00401265	-0.00508079	-0.0054767	-0.00436535	-0.00308463	-0.00532485	-0.00710325	-0.00670057	-0.00518612	-0.00598935	-0.00577207	-0.00443103	-0.00264863	-0.00294744	-0.00107929	0.000988415	0.00113383	0.00185469	0.000431268	0.0015404	-0.000381639	0.00147514	-0.00176398	-0.000804287	-0.00088105	-0.00181172	-0.00164649	-0.00170528	-0.00199596	-0.00292259	0.000522399	-0.00152488	-0.000335717	0.000402231	1.45399e-05	-0.000125157	0.000924447	0.00223668	0.00414359	0.00774978	0.0116127	0.01791	0.0270316	0.0359407	0.0507172	0.0686344	0.0886531
	-0.00657183	-0.00620022	-0.00725455	-0.00842027	-0.00901172	-0.00754935	-0.00548916	-0.00708959	-0.00759229	-0.00587657	-0.00293547	-0.00387991	-0.00286595	-0.00131311	0.000322898	-0.000727052	0.000298203	0.00220479	0.000840008	0.000894786	-0.00252801	-0.00110622	-0.0030709	-0.00240126	-0.00556236	-0.0041331	-0.00479262	-0.00506925	-0.00375976	-0.00281882	-0.00218829	-0.00265176	0.00107528	0.000681244	0.00182079	0.00271184	0.00339616	0.0028547	0.00472498	0.00453725	0.00595432	0.00830772	0.0124068	0.0177314	0.0258802	0.0342135	0.0471877	0.0640293	0.081919
	-0.0059363	-0.0050887	-0.00611443	-0.00770688	-0.00759411	-0.00593889	-0.00403864	-0.00536475	-0.00590292	-0.0041603	-0.00131683	-0.0026441	-0.00185617	2.02504e-05	0.00111322	0.000591006	0.00151205	0.00250796	0.00137775	0.000837498	-0.00219589	-0.000546446	-0.00202405	-0.00212314	-0.00496957	-0.0043614	-0.00538386	-0.00524145	-0.00388225	-0.00221146	-0.00164872	-0.00222493	0.00105861	0.00127935	0.00207941	0.00280137	0.00447103	0.00366462	0.00601319	0.00458645	0.00696119	0.0099201	0.0139696	0.0205663	0.0293208	0.0386975	0.0530856	0.0724614	0.0918362
	-0.00540739	-0.00539465	-0.00698138	-0.0082184	-0.00852821	-0.00707585	-0.00537693	-0.00651561	-0.00768082	-0.0063196	-0.0030919	-0.00346392	-0.00193701	-0.00059124	0.000819665	0.000471984	0.000748509	0.00231459	0.00155512	0.000744735	-0.00203381	-0.000908883	-0.00113859	-0.00135398	-0.00334789	-0.00373377	-0.00388688	-0.00368866	-0.00189144	9.59699e-05	8.49343e-05	-0.000774817	0.000852413	0.00168987	0.00261456	0.0037161	0.00487353	0.0040316	0.0055149	0.00470077	0.00652189	0.0112004	0.0155542	0.0216075	0.0300837	0.0389381	0.0536438	0.0733661	0.0927665
	-0.00389186	-0.00442893	-0.00563205	-0.00698422	-0.00753901	-0.00544497	-0.00355976	-0.00435164	-0.00621589	-0.0052277	-0.00284914	-0.00222016	-0.000495545	0.000793204	0.00225632	0.00177311	0.00119165	0.00235685	0.00186197	0.00207503	-0.000410491	0.000557134	-1.05946e-05	-0.000698425	-0.0030651	-0.00356827	-0.00339298	-0.00316346	-0.00116957	-0.000236561	0.000135306	-0.00108416	0.000500107	0.00200113	0.00389846	0.00487569	0.00606377	0.00488569	0.00632574	0.0060302	0.00717479	0.0124575	0.0167309	0.0234115	0.0317187	0.0404584	0.0544327	0.0733839	0.091937
	-0.00211168	-0.00224388	-0.00272715	-0.00345813	-0.00313559	-0.0015968	0.000163089	-0.00151761	-0.002486	-0.00127053	-0.000412696	-0.000519335	5.03878e-05	0.00115409	0.00222722	0.00173073	0.000922317	0.00166062	0.00121735	0.000411198	-0.00150783	-0.000320934	-0.000474474	-0.00171291	-0.00474379	-0.0052929	-0.00539451	-0.00478711	-0.00337339	-0.00244397	-0.00255505	-0.00300678	-0.00131117	0.000672793	0.00311325	0.00400197	0.00595662	0.00504197	0.00765625	0.00794908	0.0102031	0.0156277	0.0213587	0.0294218	0.0400911	0.0526031	0.0697309	0.0923478	0.115288
	-0.000222694	-4.06436e-05	-0.00040941	-0.00101973	-0.000267076	0.00027021	0.000485529	-0.00228379	-0.00369541	-0.0020138	-0.000670581	-0.000945696	-0.000913163	-0.000421389	0.00025741	0.000705571	-0.000453574	0.000149522	0.000587166	-0.000493936	-0.00305297	-0.00190817	-0.00209545	-0.0020179	-0.00521898	-0.00590248	-0.00466594	-0.0038766	-0.00365106	-0.00233585	-0.00156241	-0.00213642	0.00110951	0.00293317	0.00541324	0.00557407	0.00652295	0.00575518	0.00983416	0.0101371	0.0125246	0.0188933	0.0246332	0.0328854	0.0438653	0.0594119	0.0776452	0.101835	0.125204
	0.00145703	0.0018531	0.00110763	0.000799108	0.00199708	0.00278578	0.00252272	-0.000206231	-0.00228994	4.33391e-05	-0.000185623	-0.00137721	-0.00155368	-0.00157063	-0.00176856	-0.00209796	-0.00323133	-0.00310609	-0.00140312	-0.00170106	-0.00345588	-0.00165499	-0.00135455	-0.000987903	-0.00383533	-0.00504026	-0.00421369	-0.00362143	-0.0041017	-0.00444006	-0.00400803	-0.00494883	-0.00194552	-0.000297893	0.00181008	0.00355269	0.00497874	0.00432809	0.00735224	0.00875588	0.0118647	0.0192094	0.0267319	0.0363144	0.0488495	0.0654345	0.0857048	0.111641	0.137653
	0.000155181	-0.000278913	-0.00144241	-0.0023551	-0.000992517	0.000199486	-3.7958e-05	-0.0023977	-0.00362265	-0.000684789	-0.000681044	-0.000643579	-0.000615035	9.13576e-05	0.00030855	-7.02656e-05	-0.00117567	-0.00216217	-0.00100028	-0.00106904	-0.00326424	-0.00189161	-0.000905578	-0.000213829	-0.00292527	-0.00480966	-0.00395452	-0.00194013	-0.00277821	-0.0030768	-0.00211479	-0.00369348	-0.00162712	-0.00124253	-0.000443488	0.0021403	0.00433363	0.00396968	0.00841545	0.0102033	0.0143332	0.0228473	0.0327034	0.0452641	0.0611685	0.0808736	0.103099	0.13192	0.159907
	0.00119227	-0.000149557	-0.000630334	-0.000514805	0.001302	0.0013742	0.000696814	-0.00193491	-0.00388123	-0.00121738	-0.00180811	-0.000627623	-0.00160383	-0.00261733	-0.00349724	-0.00258281	-0.00290268	-0.00449541	-0.00201019	-0.00244987	-0.00378793	-0.0031727	-0.00215873	-0.00155268	-0.00312702	-0.00581426	-0.0053465	-0.00259473	-0.0035906	-0.00486332	-0.00423309	-0.00546149	-0.00305602	-0.00218519	-0.0013074	0.00122763	0.00371373	0.00407723	0.00863403	0.0117527	0.0163626	0.0247488	0.0348982	0.0486791	0.0650427	0.0858907	0.107379	0.135576	0.161979
	0.00270319	0.00112145	0.000203633	0.000396529	0.00242703	0.00242965	0.00213579	-8.51882e-05	-0.00247322	0.000536834	-0.000831442	0.000196263	-0.000691069	-0.00118296	-0.00230119	-0.00122953	-0.00277662	-0.00482354	-0.00153814	-0.00266551	-0.00355346	-0.00318597	-0.00123408	-0.000805239	-0.00238296	-0.00525007	-0.0047985	-0.00158869	-0.00356673	-0.00417877	-0.00338798	-0.00444227	-0.00286511	-0.00203235	-0.00188453	0.000488592	0.00362142	0.00275349	0.00824773	0.011157	0.0163362	0.0261273	0.038292	0.0542834	0.0750328	0.100569	0.127404	0.162051	0.193127
	0.00350378	0.00201159	0.000953302	0.000713674	0.00272781	0.00292389	0.00238212	-3.013e-05	-0.00224568	0.000516934	-0.000893576	0.000183991	-0.000472078	-0.000754001	-0.0017402	-0.000773331	-0.00220913	-0.0045287	-0.00140353	-0.00246745	-0.00340886	-0.00307449	-0.001254	-0.000544469	-0.00199833	-0.00479284	-0.00429764	-0.000774876	-0.00307214	-0.00403092	-0.00337088	-0.00476532	-0.00335849	-0.0031674	-0.00311468	-0.000753941	0.00236841	0.00167134	0.00763155	0.0108994	0.0162471	0.0268613	0.0393329	0.0566409	0.0774971	0.103151	0.130382	0.165278	0.196523
	0.00476304	0.00353619	0.00245866	0.00268749	0.00416399	0.00390771	0.00291526	0.000440424	-0.00134383	0.00142163	-0.00138024	-0.000885145	-0.00149497	-0.00249831	-0.00340527	-0.00236071	-0.00459936	-0.00689618	-0.00429921	-0.00533043	-0.00564855	-0.00513718	-0.00301155	-0.00146976	-0.00289617	-0.00552022	-0.0038681	0.000823749	-0.00158638	-0.00275489	-0.00196209	-0.00310677	-0.00100124	-0.00125519	-0.000354424	0.0015968	0.00351663	0.00297118	0.00859988	0.0135163	0.0191438	0.0296563	0.0429094	0.0616534	0.0832353	0.110681	0.139246	0.174015	0.206268
	0.00524271	0.00480002	0.00469872	0.00630753	0.00762151	0.00772142	0.0068422	0.00327352	0.00149959	0.00377882	0.00125168	0.00061122	-0.00168809	-0.00391997	-0.00452737	-0.00408292	-0.00555444	-0.00800457	-0.00683988	-0.00693639	-0.00795314	-0.00643562	-0.00346811	-0.00295156	-0.00463743	-0.00590635	-0.00405084	0.0009053	-0.00289732	-0.0047294	-0.00232052	-0.00365151	-0.00193156	-0.000772754	-6.88028e-05	0.00151072	0.00288434	0.00340196	0.010945	0.0152105	0.0206411	0.0314559	0.0456823	0.0649236	0.0874001	0.116693	0.147235	0.183451	0.217124
	0.00429775	0.00336189	0.00312157	0.00470468	0.00539825	0.00456163	0.00354365	0.00018774	-0.00102258	0.000444536	-0.00137777	-0.00110312	-0.00372863	-0.0060044	-0.00644448	-0.00565262	-0.00631449	-0.00778749	-0.00632696	-0.00618241	-0.00606167	-0.00525172	-0.00176624	-0.00034765	-0.000600692	-0.00151387	-0.000567267	0.00416002	-0.000132253	-0.0016732	-0.00066733	-0.00115629	-0.000317511	0.000230539	-0.000802277	0.000402857	0.00241383	0.00295474	0.0105209	0.0149131	0.0218788	0.0327352	0.0493437	0.0703304	0.0966415	0.129427	0.163632	0.202479	0.238406
	0.0027246	0.00184701	0.00129212	0.00204802	0.00266465	0.00285015	0.00194825	-0.000584371	-0.00315444	-0.00211148	-0.00199176	-0.00196678	-0.00401069	-0.0061129	-0.0065393	-0.00597561	-0.00603789	-0.00777463	-0.00562356	-0.00512186	-0.00594892	-0.00446968	-0.000833739	0.000982449	0.00101957	-6.77168e-05	3.67646e-05	0.00493989	0.00113417	3.53966e-05	0.000805934	-0.000767783	-0.000209249	0.000116716	-0.000767534	0.00194306	0.00355516	0.00382603	0.0105489	0.0147864	0.0223912	0.0337742	0.0499572	0.0712711	0.0967388	0.126279	0.159308	0.196062	0.228382
	0.00284245	0.00216559	0.00131064	0.00232454	0.00250666	0.00335669	0.00321356	0.00104941	-0.00125561	0.000194569	-0.00020801	0.000170684	-0.000714422	-0.00169306	-0.00199384	-0.00219157	-0.00291553	-0.00462736	-0.00313361	-0.00200522	-0.000838364	0.000286475	0.00354444	0.0038214	0.00387994	0.00290322	0.00268646	0.00709228	0.00438708	0.00304215	0.00210385	0.000732404	-0.000196913	0.000267804	0.000667176	0.00388721	0.00675926	0.00755559	0.014063	0.0194083	0.0284478	0.0408011	0.0615866	0.0873349	0.118299	0.152897	0.19054	0.232101	0.266701
	0.00163633	0.000660507	9.94503e-05	0.00102146	0.000722986	0.00137551	0.00163572	-0.000495622	-0.00227932	-0.00146226	-0.000605347	0.000701905	-9.54835e-05	-0.000771873	-0.000370995	7.94886e-05	-0.000617849	-0.00215434	-0.00171483	-0.00105803	-0.000206052	0.000306149	0.00351103	0.00354225	0.00365083	0.00312507	0.0031207	0.00813037	0.00574094	0.00562491	0.00480516	0.00368218	0.00249306	0.00296352	0.00346708	0.0055714	0.00822321	0.00909247	0.0168635	0.0217712	0.0309132	0.0430544	0.0639312	0.0904765	0.122317	0.158165	0.19617	0.238126	0.271573
	0.00257096	0.00261574	0.00269268	0.00439097	0.00351482	0.00282448	0.00198785	-8.45028e-05	-0.00196689	-0.0015	-0.00072839	-0.000580271	-0.00160647	-0.00268911	-0.00244007	-0.00186151	-0.00177466	-0.00161204	-0.000437219	-7.056e-05	0.00178617	0.00275431	0.00542773	0.00402157	0.00438849	0.0051562	0.00511516	0.00832554	0.00581337	0.00506586	0.00244231	0.0016393	0.000745642	0.0029675	0.00491242	0.00681953	0.00902991	0.010312	0.0167598	0.0221879	0.0308121	0.0420711	0.0614512	0.0874102	0.119023	0.153978	0.192999	0.234734	0.26865
	0.000552215	0.00174576	0.00199173	0.00251074	0.00120256	0.00091699	0.00021259	-0.00141699	-0.00332848	-0.00198007	-0.00175998	-0.00307507	-0.00442224	-0.00353202	-0.00274098	-0.00190161	-0.00124648	-0.00124817	-0.000818337	0.000246654	0.00349271	0.00549584	0.00844719	0.00721328	0.00792585	0.00847053	0.00813134	0.0111788	0.00899766	0.00808666	0.00483122	0.00354331	0.00246717	0.00392245	0.0054936	0.00863753	0.0104739	0.0129959	0.0194032	0.0247762	0.0348986	0.0481959	0.0699697	0.0984392	0.133472	0.170015	0.212809	0.257789	0.294717
	-0.000883229	0.000933589	0.00147454	0.00137556	0.000483961	-0.00138903	-0.00158362	-0.00395498	-0.00436361	-0.00356177	-0.00332164	-0.00433265	-0.00487076	-0.00465445	-0.00520629	-0.00422999	-0.00331912	-0.00318698	-0.0036121	-0.00118062	0.000894805	0.00208749	0.00465686	0.00389214	0.00530274	0.00622123	0.00739389	0.0100897	0.00826794	0.00580249	0.0037369	0.00290374	0.00136103	0.00314556	0.0054727	0.00871028	0.0107095	0.0150426	0.0220646	0.0284517	0.0386853	0.053029	0.0767998	0.109518	0.146745	0.187277	0.230365	0.273977	0.308879
	-0.00112494	0.000133202	0.000389937	0.000276778	-0.00092434	-0.00335284	-0.00356159	-0.00567058	-0.00651089	-0.00606699	-0.00556405	-0.00637525	-0.00703197	-0.00745338	-0.00733462	-0.00613872	-0.00493232	-0.00448617	-0.0042947	-0.0021454	0.000283139	0.00100906	0.00406973	0.0038268	0.00453819	0.00582778	0.00711136	0.0102432	0.00859903	0.00658959	0.00455057	0.00469108	0.00283242	0.00534838	0.0076952	0.0113164	0.0131525	0.0169285	0.0230928	0.0293692	0.0404927	0.0552539	0.0801402	0.113107	0.151889	0.193945	0.238843	0.284099	0.321942
	-0.00172043	5.08131e-05	0.000138749	-0.000115583	-0.000720785	-0.00424265	-0.0048594	-0.00635073	-0.00689635	-0.00598649	-0.00473942	-0.00636334	-0.00713458	-0.00667811	-0.00693274	-0.0059445	-0.00383033	-0.00352661	-0.00275072	-0.00137718	0.000685881	0.000812735	0.00323946	0.00174672	0.00198149	0.0033494	0.00397798	0.00590891	0.00390842	0.00156271	-0.000598647	0.000425159	-0.0012335	0.00217058	0.00494111	0.00961636	0.0134216	0.0192764	0.0263316	0.0332373	0.0460511	0.0630632	0.0928341	0.13137	0.175975	0.223205	0.27247	0.321267	0.361254
	-0.000377269	0.00051385	-0.000101744	-0.00219837	-0.00320092	-0.0101649	-0.0102179	-0.00985543	-0.0107897	-0.00894563	-0.0080913	-0.0088507	-0.00819581	-0.00599892	-0.00434725	-0.000553768	0.00160374	0.00214866	0.00201835	0.00319354	0.00626564	0.00719473	0.00909274	0.00947425	0.00816104	0.00898962	0.00859044	0.0103175	0.010976	0.00759462	0.0045652	0.00425755	0.0022501	0.00389697	0.0069131	0.0111071	0.0172899	0.0217999	0.0278973	0.0378945	0.0521829	0.0731247	0.109452	0.156483	0.211679	0.267615	0.32221	0.376144	0.418806
	0.000867472	0.00244556	0.00183583	-0.000297838	-0.000942231	-0.00778504	-0.00845759	-0.00821712	-0.00933144	-0.00657875	-0.00623829	-0.00815254	-0.0073103	-0.00477039	-0.00303955	0.000799009	0.00349554	0.00387271	0.00324512	0.00393165	0.00649055	0.00785147	0.00950409	0.00958939	0.00670001	0.00703524	0.00597197	0.00727238	0.00903638	0.00487346	0.00210172	0.00185396	0.000501032	0.00171982	0.00682604	0.0123519	0.019417	0.0254444	0.0320697	0.0431367	0.0581769	0.0810111	0.121183	0.176719	0.241151	0.304758	0.366054	0.423803	0.468012
	0.00112842	0.00316682	0.00133688	-0.000497278	-0.00210134	-0.0102212	-0.0107488	-0.00974752	-0.00956349	-0.00655476	-0.00674018	-0.00897609	-0.00716262	-0.00427153	-0.00127249	0.00216321	0.00327888	0.00463994	0.00289468	0.00406001	0.00701766	0.00772313	0.00958211	0.00977199	0.0066418	0.00749815	0.00774957	0.00878603	0.0107348	0.00561796	0.003309	0.0036441	0.00156192	0.00271874	0.00765908	0.0130405	0.0203498	0.0267446	0.0345011	0.047703	0.0639436	0.0908952	0.137975	0.199933	0.27302	0.344643	0.412216	0.474396	0.520531
	0.000183271	0.00284336	0.00103706	-0.00185697	-0.00305544	-0.0123076	-0.011367	-0.00920684	-0.00888327	-0.00584468	-0.00589678	-0.00902203	-0.00819545	-0.00523256	-0.00276294	0.000716789	0.00135968	0.00285129	0.00106925	0.000776361	0.00209544	0.0030342	0.00515834	0.0055668	0.00309077	0.00387721	0.0039017	0.00452528	0.00683658	0.00117642	0.000614034	3.29808e-06	-0.0016231	-0.000658187	0.00291145	0.0102819	0.019675	0.0284277	0.0379028	0.0536749	0.0715223	0.105859	0.16029	0.231051	0.310479	0.384526	0.453118	0.512208	0.554472
	0.00121932	0.0028239	0.000616851	-0.0029418	-0.00476135	-0.0137179	-0.0130793	-0.0114841	-0.00985986	-0.0074375	-0.00641337	-0.00757667	-0.00607434	-0.00188866	0.000690545	0.00445532	0.00398345	0.00485453	0.00069923	0.00143522	0.00112987	0.00118257	0.00144913	0.000324928	-0.00130768	-0.00131327	-0.00140086	-9.3476e-05	0.00382606	-0.00156774	-0.000452178	-0.000699615	-0.00158568	0.00167464	0.00553656	0.0151183	0.0295692	0.0449441	0.0590369	0.0776113	0.0993047	0.141027	0.210911	0.294335	0.387602	0.474346	0.553902	0.618812	0.663099
	0.00223188	0.0038076	0.00159268	-0.00218329	-0.00339231	-0.012362	-0.0111338	-0.0100831	-0.00930282	-0.00779388	-0.0073323	-0.00920674	-0.00872591	-0.0051901	-0.00297119	0.00095441	0.000328527	0.00221972	-0.00179671	-0.00148531	-0.00163353	-0.00119792	0.0007097	0.000546193	-0.000635401	-0.000983888	-0.00119788	5.60447e-05	0.00397865	-0.000475935	0.00147257	0.00173211	-0.000115671	0.00280266	0.00586969	0.0154623	0.0298958	0.0459165	0.0612558	0.0800935	0.102545	0.145596	0.218849	0.304228	0.39728	0.484455	0.563563	0.627166	0.669463
	0.00333052	0.0042165	0.00185184	-0.00169538	-0.00288862	-0.0117092	-0.0116532	-0.0108471	-0.0105229	-0.00997342	-0.00939025	-0.0116491	-0.0104744	-0.00737604	-0.00440078	-0.00108719	-0.00128924	0.000551323	-0.00287679	-0.00284224	-0.00298436	-0.00151486	-0.000190457	-0.000697671	-0.00253313	-0.00141058	-0.00154034	0.000443303	0.00388808	0.000766925	0.00358525	0.00439062	0.0024626	0.00684637	0.0108008	0.0196265	0.0346941	0.0497937	0.0665682	0.0861633	0.109149	0.154199	0.231377	0.320951	0.41762	0.510319	0.593905	0.660593	0.70286
	0.00367285	0.00455	0.0023302	-0.000746145	-0.00150683	-0.00844677	-0.00938594	-0.0072175	-0.00737995	-0.00740154	-0.00660837	-0.00915075	-0.00882293	-0.00581359	-0.00183029	0.00113188	0.00151191	0.00179652	-0.00111815	-0.00196914	-0.001406	0.000722369	0.00112425	0.00093135	-0.00276622	-0.00201343	-0.00363774	-0.000380033	0.00298356	0.00116428	0.00319767	0.00276733	0.00283585	0.00754033	0.0124379	0.0230452	0.0408	0.058289	0.0765043	0.0970479	0.122661	0.171063	0.251471	0.343543	0.443086	0.534991	0.618689	0.683559	0.72373
	0.00436631	0.00589948	0.00413047	0.00181008	0.000995868	-0.00611321	-0.00672471	-0.00477441	-0.00531116	-0.00505746	-0.00532453	-0.00810109	-0.00797875	-0.00467991	-0.000687325	0.00304094	0.00296645	0.00260821	-0.000139163	-0.00153618	-0.00104252	0.00119447	0.000759404	-0.00028573	-0.00344324	-0.003398	-0.00509196	-0.00244248	0.00126088	-0.000739003	0.00101672	0.000419485	0.00154558	0.00539712	0.0104052	0.0219125	0.0412404	0.0611752	0.0811985	0.103266	0.129366	0.178783	0.260804	0.356186	0.458345	0.55163	0.634072	0.698266	0.735926
	0.00201495	0.00261281	-0.00136625	-0.00401273	-0.00748157	-0.0123126	-0.0128798	-0.0127999	-0.0158952	-0.0141402	-0.0124317	-0.0135561	-0.0112671	-0.00823329	-0.00247975	0.00150743	0.00073661	0.000122932	-0.00172401	-0.00333748	-0.0034051	-0.00176174	-0.000796154	-0.000424154	-0.00209266	-0.0046254	-0.00558347	-0.00160791	0.00367915	0.0020403	0.00261494	0.00118512	0.0015513	0.00450386	0.00943735	0.0265015	0.0500578	0.0764276	0.102598	0.132355	0.171066	0.241416	0.346795	0.464154	0.584038	0.687585	0.77594	0.840179	0.871063
	-0.00290722	-0.00151216	-0.00503851	-0.00559875	-0.00833998	-0.00962109	-0.00977099	-0.0104157	-0.0145121	-0.0137707	-0.0129997	-0.0146971	-0.0129733	-0.013026	-0.0100384	-0.00691235	-0.00826548	-0.00764911	-0.00603378	-0.00701925	-0.00813241	-0.00873494	-0.00818426	-0.00896347	-0.00842217	-0.0127922	-0.0104976	-0.00909341	-0.00603526	-0.00663873	-0.00529307	-0.00555616	-0.00500405	-0.00077692	0.00680759	0.0304142	0.0589161	0.0946453	0.128371	0.162889	0.20953	0.290433	0.405619	0.530284	0.644627	0.741931	0.823804	0.882495	0.906515
	-0.00287433	-0.00108936	-0.0044104	-0.00568204	-0.00865126	-0.01094	-0.0114775	-0.0109974	-0.0155851	-0.0147858	-0.0147524	-0.0173024	-0.0151106	-0.0149056	-0.0110596	-0.00696915	-0.00847245	-0.00817695	-0.00625331	-0.00765781	-0.00943227	-0.00842503	-0.00824586	-0.00816192	-0.00681936	-0.0099204	-0.00701071	-0.00539743	-0.00286997	-0.0018663	-2.7963e-05	-0.000926767	0.00013333	0.00396509	0.0098204	0.0319956	0.060561	0.0962523	0.129233	0.16378	0.210684	0.290328	0.401598	0.520263	0.626214	0.716215	0.791786	0.846213	0.869679
	0.000417745	0.00184847	-0.000605215	-0.00257738	-0.00618307	-0.00834365	-0.0102749	-0.0123759	-0.0171616	-0.0169732	-0.0161402	-0.0178801	-0.0162123	-0.0151199	-0.0107956	-0.00634542	-0.00629554	-0.00578484	-0.00418557	-0.00535011	-0.00705904	-0.00747176	-0.00705198	-0.0075662	-0.00605833	-0.0082649	-0.00632991	-0.00392644	-0.00111168	0.000884779	0.00280268	0.00353055	0.00525897	0.0102899	0.0166206	0.0381209	0.0692878	0.105214	0.137533	0.171492	0.218337	0.297332	0.406104	0.523189	0.628765	0.720153	0.79558	0.850073	0.875129
	0.00219341	0.00275856	0.00013988	-0.00153119	-0.00523603	-0.0076305	-0.0117055	-0.0147337	-0.0200663	-0.0199657	-0.0191982	-0.0208499	-0.01871	-0.0177798	-0.0128351	-0.00699062	-0.00597541	-0.00467477	-0.00243344	-0.00347423	-0.00567648	-0.00510374	-0.00456564	-0.00498021	-0.00382954	-0.0060367	-0.00385204	-0.00138444	0.0008619	0.00351851	0.00537347	0.00560459	0.00738111	0.0123964	0.0193597	0.0402146	0.0730714	0.109354	0.142238	0.17714	0.225851	0.306717	0.415417	0.534123	0.641213	0.734302	0.810136	0.865706	0.891957
	-0.000688045	-0.000662837	-0.00267685	-0.00426351	-0.0070757	-0.00803161	-0.0118166	-0.0138961	-0.0218925	-0.0218283	-0.0225067	-0.025039	-0.0243857	-0.0250615	-0.0204463	-0.0158202	-0.0128722	-0.0124157	-0.00559097	-0.00727418	-0.00795755	-0.00608659	-0.00323769	-0.000495787	0.00124187	-0.000504599	0.00203895	0.00522774	0.00481924	0.00903451	0.00976391	0.00954225	0.010899	0.0142904	0.0198943	0.0408679	0.0729529	0.108599	0.142447	0.178815	0.230618	0.313274	0.415914	0.528393	0.625013	0.705911	0.769134	0.815307	0.834267
	-0.00525024	-0.00593978	-0.00855009	-0.00799948	-0.0126088	-0.0110911	-0.0130061	-0.0145098	-0.0228074	-0.0212314	-0.020914	-0.0223872	-0.0207765	-0.023093	-0.0169178	-0.0126213	-0.0117399	-0.0114732	-0.00531361	-0.00666873	-0.00809177	-0.00530567	-0.00633795	-0.00432808	-0.00254962	-0.00606039	-0.0052992	-0.00324582	-0.00212769	0.00225364	0.00469878	0.00291948	0.00890231	0.0117961	0.0181666	0.0399569	0.0755319	0.115065	0.152093	0.191535	0.249094	0.342671	0.458293	0.586518	0.693136	0.78228	0.850462	0.899543	0.914803
	-0.00705223	-0.00840853	-0.0122249	-0.012966	-0.0184247	-0.0164075	-0.0173467	-0.017894	-0.0254787	-0.0230909	-0.0224941	-0.022981	-0.0213152	-0.0223534	-0.0167999	-0.0143314	-0.0140258	-0.014138	-0.00826488	-0.01016	-0.011804	-0.00966297	-0.009757	-0.00682715	-0.00418278	-0.00804495	-0.00631481	-0.00524369	-0.00281888	0.00115247	0.00268389	-0.000507272	0.00565683	0.00709426	0.0139851	0.0375074	0.0742723	0.117697	0.156628	0.200204	0.264841	0.366468	0.489671	0.624126	0.734375	0.82426	0.889475	0.933122	0.943691
	-0.00524381	-0.00774988	-0.0128272	-0.0137582	-0.0199816	-0.02115	-0.022201	-0.0238993	-0.0313364	-0.0291628	-0.0286735	-0.0282877	-0.0250993	-0.025436	-0.0200809	-0.0169016	-0.0155427	-0.015486	-0.00964553	-0.0109956	-0.0117053	-0.0101898	-0.0105942	-0.00739683	-0.00418666	-0.00794775	-0.00556251	-0.00364513	-0.000486473	0.00262004	0.00429432	0.00332504	0.00933621	0.0100455	0.0167135	0.041072	0.0788501	0.122759	0.165542	0.214882	0.285088	0.391684	0.52285	0.664315	0.781977	0.876538	0.945206	0.991157	1
	-0.00465336	-0.00735621	-0.012304	-0.0131106	-0.0181966	-0.0196396	-0.0210251	-0.0226487	-0.0290138	-0.0272514	-0.0263407	-0.0258569	-0.0223441	-0.0226077	-0.0181644	-0.0162506	-0.0151747	-0.0145094	-0.00932514	-0.00961326	-0.0116712	-0.00988618	-0.0102553	-0.00794643	-0.00544359	-0.00765111	-0.00466147	-0.00253818	-0.000132929	0.00316402	0.00711226	0.00563357	0.0115047	0.0126329	0.0190827	0.042037	0.0782965	0.121161	0.163037	0.210789	0.27936	0.385602	0.514725	0.655126	0.772002	0.866656	0.936374	0.982544	0.991489
	-0.000807331	-0.00274367	-0.0049699	-0.00473915	-0.00760199	-0.00981343	-0.0110889	-0.0109674	-0.0166036	-0.0173532	-0.0190803	-0.0189823	-0.0180267	-0.0180253	-0.0149259	-0.012576	-0.0112034	-0.0103054	-0.00514116	-0.00405912	-0.00545053	-0.00284169	-0.0033738	-0.00197362	0.00045249	0.000715065	0.00318957	0.00457126	0.00546916	0.00886439	0.013549	0.011789	0.0186729	0.0194735	0.0260137	0.0453327	0.0809878	0.119552	0.159475	0.203929	0.266608	0.36083	0.473276	0.598938	0.703747	0.788975	0.850934	0.893781	0.903315
	0.00458403	0.00181929	-0.000617624	-0.000616511	-0.00406519	-0.00739091	-0.0102692	-0.0106756	-0.015399	-0.0162798	-0.0185967	-0.0184904	-0.0178036	-0.0164666	-0.0121297	-0.0110101	-0.00882408	-0.0101964	-0.00586494	-0.00594709	-0.00535196	-0.000762826	-0.000988694	0.00139064	0.00295786	0.00487449	0.00506414	0.00868828	0.00960526	0.0136355	0.0176685	0.0163369	0.023087	0.0228902	0.0274273	0.0424623	0.0742387	0.108353	0.146727	0.190172	0.25184	0.340854	0.448755	0.570018	0.678704	0.766365	0.830669	0.872768	0.879076
	0.00441525	0.0015777	-0.000170597	0.000184965	-0.00215483	-0.00566675	-0.00694528	-0.00848835	-0.0121588	-0.0162508	-0.0181139	-0.0168233	-0.0180811	-0.0174973	-0.0145551	-0.0117675	-0.0116459	-0.0126675	-0.00878871	-0.00669309	-0.00354074	-0.0019614	-0.000871812	0.000130619	1.42545e-05	-0.00107743	-0.000355775	0.00374706	0.0052382	0.00746372	0.0104278	0.0108543	0.0163797	0.0179186	0.0265026	0.0421805	0.0717548	0.103206	0.138145	0.178924	0.237843	0.321994	0.425991	0.540491	0.639451	0.720007	0.778032	0.815395	0.818501
	8.81756e-05	-0.0033373	-0.00600736	-0.00608702	-0.00760315	-0.0113442	-0.0113009	-0.0105165	-0.0143383	-0.0175732	-0.0217865	-0.0206844	-0.0205569	-0.0203313	-0.017923	-0.0140033	-0.0133638	-0.014266	-0.00912639	-0.00720156	-0.00125487	0.00241764	0.0023736	0.00529671	0.00469531	0.00219595	0.00293985	0.00552307	0.00612002	0.00626609	0.00870439	0.00787046	0.0127838	0.0123171	0.0199859	0.0360228	0.0644245	0.0976569	0.136264	0.181723	0.244783	0.334036	0.444406	0.564659	0.66579	0.745588	0.800901	0.83381	0.830938
	-0.00130464	-0.00361127	-0.00621701	-0.00647742	-0.00847288	-0.0121108	-0.0116418	-0.00987381	-0.0132572	-0.0162412	-0.0209778	-0.0202311	-0.0209851	-0.0206201	-0.0178496	-0.0151699	-0.0139168	-0.0159021	-0.011532	-0.00846052	-0.00172865	0.000799901	0.00155104	0.00493274	0.00367865	0.00138821	0.000796405	0.00420213	0.00503873	0.00501233	0.00729109	0.00825251	0.0126357	0.0124158	0.0202095	0.035696	0.0612574	0.0915807	0.127909	0.169925	0.229641	0.311612	0.416793	0.529389	0.625164	0.702511	0.758886	0.793531	0.793899
	-0.00125794	-0.00279252	-0.00571294	-0.00504974	-0.00760562	-0.0106036	-0.0108534	-0.0101171	-0.0131054	-0.0153903	-0.0189169	-0.0181102	-0.0173438	-0.0160061	-0.0123873	-0.00840552	-0.00751203	-0.00818033	-0.00543832	-0.00357546	0.00296538	0.00477693	0.00409878	0.0052913	0.00288185	0.000923159	0.000128118	0.00179526	0.00431502	0.00432205	0.00675124	0.00831601	0.0141015	0.012753	0.0208628	0.0342895	0.0588702	0.0873347	0.121186	0.162065	0.219587	0.298531	0.399111	0.5108	0.604906	0.681646	0.73712	0.771518	0.772349
	0.00419694	0.00334504	0.000873087	-0.000433629	-0.00172091	-0.00697583	-0.0081834	-0.00814983	-0.0108393	-0.0145059	-0.0194468	-0.0185678	-0.0168874	-0.0140313	-0.0115592	-0.00650315	-0.00580235	-0.00825597	-0.00545628	-0.00173437	0.0057437	0.00485479	0.00570106	0.00700208	0.00406568	0.00228058	0.00473509	0.00831585	0.00968249	0.00802855	0.00847069	0.0129271	0.0149172	0.0150862	0.0231089	0.0364518	0.0579211	0.0827259	0.114177	0.154528	0.209871	0.280084	0.368442	0.46593	0.55402	0.624321	0.674797	0.705047	0.707457
	0.00748674	0.00724122	0.00511462	0.00573475	0.00531313	-0.000151419	-0.00271644	-0.00231331	-0.0026956	-0.00657699	-0.0114604	-0.0107832	-0.00812285	-0.00731143	-0.00554086	0.000192772	0.000802155	-0.00268882	-0.00148764	0.00247833	0.00968074	0.00874756	0.00871624	0.00965803	0.00822995	0.00679568	0.00752707	0.0118741	0.0119294	0.0100529	0.0103615	0.0152097	0.0165984	0.0169886	0.0227327	0.033042	0.0529812	0.0735766	0.0997935	0.134349	0.180907	0.238255	0.313448	0.396854	0.474856	0.537789	0.584492	0.614771	0.621206
	0.00600908	0.0073476	0.00664173	0.00783345	0.00708803	0.00414393	0.00163501	0.00235858	0.00247404	-0.000598781	-0.00440883	-0.00495175	-0.00379461	-0.00333364	-0.000921401	0.00364681	0.00385966	0.00104414	0.00159152	0.00410997	0.00943607	0.00774359	0.00704815	0.0062635	0.00551314	0.00369866	0.0021254	0.0048802	0.00433671	0.00319527	0.00405898	0.00797774	0.00984173	0.011393	0.0160506	0.0253613	0.0441031	0.0630403	0.0840571	0.113637	0.152799	0.201201	0.26357	0.333065	0.399889	0.456543	0.497163	0.525102	0.535205
[truncated: 1,266 more rows]
[truncated: 102 more columns]

## Sheet: Figure 2c
Figure 2c
Group 1
Probability(%)	Output/Input activation
SF	37	16	29	15	10	7	1	0	0	0
	33	20	24	15	14	10	1	0	0	0
	37	25	15	17	14	8	3	0	0	0
	47	18	22	12	12	2	1	2	0	0
	51	14	15	12	8	8	2	2	0	0
	35	13	15	17	5	6	7	1	0	0
	21	17	22	11	11	13	3	1	1	0
Group 2
Probability(%)	Output/Input activation
SF	27	17	28	30	21	10	0	0	0	0
	21	13	19	32	26	16	8	0	0	0
[truncated: 8 more rows]

## Sheet: Figure 3a-b
Figure 3a
[truncated: 26 more rows]
[truncated: 51 more columns]

## Sheet: Figure 3c
Figure 3c
[truncated: 8 more rows]
[truncated: 419 more columns]

[truncated: 31 more sheets: Figure 3d, Figure 3e, Figure 3g, Figure 4b, Figure 4c, Figure 4d, Figure 4e, Figure 4f-g, Figure 5b, Figure 5c, Figure 5d, Figure 5e, Figure 5f, Figure 6b, Figure 6c, Figure 6d, Figure 6e, Figure 6f, Figure 6g, Figure 6h …]
